# Supplementary material for: Differentiation block in acute myeloid leukemia regulated by intronic sequences of FTO
Source: iScience. 2023 Jul 11;26(8):107319. doi: 10.1016/j.isci.2023.107319 (PMC10393733; doi:10.1016/j.isci.2023.107319)
Supplement: Table S1. Karyotypes, mutational profiles, IRX3 expression and FTO-lncAML expression of primary AML samples — Samples with BB numbers (blue cells) are from the Manchester Cancer Research Centre Tissue Biobank. Samples with SA numbers (yellow cells) are from McKeown et al.14 related to Figures 1–3. [file mmc2.xlsx]

## Sheet: Sheet1
Table S1: Karyotypes, mutational profiles, IRX3 expression and FTO-ncAML expression of primary AML samples. Related to Figures 1-3.
Samples with BB numbers (blue cells) are from the Manchester Cancer Research Centre Tissue Biobank. Samples with SA numbers (yellow cells) are from McKeown et al., 2017.
ID	Karyotype	Blast %	Age	Sex	Mutations	IRX3 expression	FTO-ncAML expression
BB77	46,XX	89	60-70	F	TET2 T1249fs/E1786fs, NPM1 L287fs	Low	Low
BB189	46,XX	99	70-80	F	DNMT3A R882L, FLT3-ITD, NPM1 L287fs	Low	Low
BB200	46,XY	85	50-60	M	DNMT3A R882H, FLT3 D835Y, NPM1 L287fs, BCOR K1357M	Low	Low
BB221	46,XX	91	70-80	F	TET2 R1516X/Y1560fs, FLT3 E598delinsDPNNFREYE, NPM1 L287fs	High	High
BB287	46,XX	90	40-50	F	IDH2 R140Q, FLT3-ITD, NPM1 W288Cfs*12	High	High
BB352	46,XX	94	60-70	F	TET2 L1101fs* / Q1445P, FLT3-ITD, NPM1 W288Cfs*12, CEBPA H195_P196dup/P189H	High	High
BB500	46,XX	89	50-60	F	NPM1 W288Cfs*12, NRAS G12S, CEBPA E50fs; ETV6 R103P; ABL1 K234R	High	High
BB575	46,XX	89	60-70	F	DNMT3A R882H, FLT3-ITD, NPM1 L287fs, SMC3 L242P	Low	Low
SA15	t(9;11)	92	19	F	NRAS-G12D, SEMA4A-Y589H, WT1-T390del(13bp)(sublonal), SETBP1-G1589W, FLT3-ITD, MLL_MLLT3	High	High
SA23	46,XX	86	71	F	IDH2-R140Q, ASXL1-G996R, FLT3-V592D, NPM1-L287ins(TCTG), MTND5-S46N	High	High
SA42	46,XX	98	54	F	IDH2-R140Q, NPM1-L287ins(TCTG), MTND5-I256T, FLT3-I836del(GAT)	High	High
SA43	Unknown	96	70	M	GBP4-L607V, GBP4-D180G, TET2-V1417D, PLXNA4-Q1877P, MTCO3-V128A, NPM1-L287ins(TCTG), FLT3-ITD,	High	High
SA44	Unknown	93	87	F	IDH1-R132H, NRAS-G13D, TET2-S774P, ASXL1-E1102D, NPM1-L287ins(TCTG), FLT3-ITD	High	High
SA45	46,XX	91	72	F	TET2-E1357*, TET2-D1384V, NPM1-L287ins(TCTG), FLT3-ITD, SMC1A-R711G	High	High
SA46	Unknown	94	76	F	CEBPA-S17-ins(28bp), CROCC-Q1998H, JAK3-E958K, MTND1-A146V, CEBPA-V314ins(CTT), CEBPA-S17ins(28bp)	High	High
SA48	Unknown	90	65	F	NRAS-G13D, IDH1-R132H, TET2-S774P, ASXL1-E1102D, NPM1-L287ins(TCTG), FLT3-ITD	High	High
SA49	Unknown	91	72	F	MTCYB-T1I, NPM1-L287ins(TCTG), PTEN-R234del(G), FLT3-ITD	High	High
SA50	46,XX	94	64	F	IDH1-R132H, NPM1-L287ins(TCTG), SMC1A-R96H, ZBTB33-C496Y, FLT3-ITD	High	High
SA56	46,XX	85	59	F	IDH1-R132H, FLT3-D835Y, SMG1-V2264I, RAD21-I325ins(A), NPM1-L287ins(TCTG), DNMT3A-S535ins(21bp)	High	High
SA62	46,XX	88	75	F	SPEN-V1581F, ARID1A-V1526M, EPHA3-G741V, NPM1-L287ins(TCTG), CEBPA-P186Q(subclonal), FLT3-ITD	High	High
SA63	Unknown	89	61	F	NPM1-L287ins(TGCA), WT1-R374ins(8bp), GRID1-T223M, FLT3-ITD	High	High
SA16	46,X,t(X;11)(p22;q23),t(6;11)(q27;q23).ish t(X;11)(p22;q23)(MLL+;MLL-), t(6;11)(q27;q23)(3'MLL+;5'MLL+,3'MLL-)[16]/46~52,idem,+8,+8,+13,+19, +21[cp4]	90	53	F	MLL_Translocation(Partner Unknown)	High	Low
SA22	46,XX	89	39	F	NPM1-L287ins(TCTG), FLT3-ITD	High	Low
SA25	46,XX	87	73	F	TET2-T1884A, TET2-Y1649*, FLT3-ITD, PHF6-G226R, CTCF-R339Q	High	Low
SA33	Unknown	Unknown	Unknown	Unknown	Unknown	High	Low
SA36	47,XX,+4	93	78	F	FLT3-D358E, CROCC-R997*, CALR-G138S, NRAS-G12D, IDH1-R132C, CROCC-A1129V, NPM1-L287ins(TCTG), CEBPA-E167ins(G)	High	Low
SA38	46,XY,der(7)t(7;11)(q11.2;q13)	98	47	M	DNMT3A-R882C, IDH1-R132C, PHF6-Y240C,	High	Low
SA51	Unknown	Unknown	Unknown	Unknown	Unknown	High	Low
SA54	Unknown	Unknown	Unknown	Unknown	Unknown	High	Low
SA58	46,XY	94	48	M	NOTCH2-F2353L, TET2-H1868Y, NPM1-L287ins(TCTG), FLT3-N609Y, FLT3-ITD, SCML2-E15del(CTT)	High	Low
SA60	46,XY	95	21	M	DNMT3A-R882C, TET2-Q1191*, ASXL1-E1102D, MTCO1-G316S, JAK3-V722I, SI-P462S, NPM1-L287ins(TCTG), FLT3-ITD	High	Low
SA61	46,XX,add(5)(q31),der(12)t(12;15)(q22~24;q11.2),der(12)add(12)(p13)? del(12)(q12), add(15)(q11.2)[cp3]/46,XX[cp17]_x0000_	95	53	F	TET1-S727T, SAP130-M703T, MTND2-I277T, PTCH1-R1336M, DNMT3A-I833-ins(T), NPM1-L287ins(TCTG), FLT3-ITD, ARID1A-P1326ins(GCA)	High	Low
SA64	46,XX,?del(3)(q21q27)[3]/46,XX[17]	87	28	F	FLT3-N676K, U2AF1-S34F, DAXX-R339Q, BCORL1-A911ins(CG), BCORL1-R909del(ATT), TET2-C1211del(G)	High	Low
SA65	46,XY,t(3;5)(q23;q33),del(9)?(q22q34)[15]/48,XY,t(3;5)(q23;q33),+8,+13[4]/46,XY[1]	87	60	M	NRAS-Q61K, NRAS-G12C, IDH1-R132C, DNMT3A-R882H, ZRSR2-S425L, KDM3B-G317V, IKZF1-A419D, JAK3-R308H, BCORL1-R784*, BCORL1-Q838*, MED12-Y1812ins(A), BCOR-V1138del(TT), DNAH9-L3755del(G)	High	Low
SA10	46,XX	91	24	F	CSF3R-K785*, CIC-R1286H, MTND5-P270S, CEBPA-H24ins(C), WT1-P381ins(GG), CEBPA-K302ins(24bp), TET2-?, PDGFRA-?, RBBP4-?	Low	Low
SA11	46,XY	91	85	M	STAG2-R614*, NOTCH1-K658E, DNAH9-R733W, MTND2-S147P, MTCO3-Y66H, CROCC-A353V, PHF6-C215R, CEBPA-K298ins(TG)	Low	Low
SA12	46,XY	94	54	M	NPM1-W288ins(GTTC), MLL2-G3640E, MRE11A-K486E, JAK3-V722I, SMG1-D468N, FLT3-ITD	Low	Low
SA13	46,XX	85	69	F	DNMT3A-R882H, TET2-Q373del(5bp), TET2-1271*, MTCO1-G29D, FLT3-ITD, CEBPA-G242S, CBL-P35ins(CAC),	Low	Low
SA14	Unknown	Unknown	Unknown	Unknown	Unknown	Low	Low
SA17	46,XX,t(10;11)(p11.2~12;q23)	94	61	F	SPEN-T1673S, DNMT3A-S837*, ATM-V2193I, ARID1A-P1326ins(GCA), SMG1-L250V, KRAS-G13D, MLL_AF10	Low	Low
SA20	Unknown	Unknown	Unknown	Unknown	Unknown	Low	Low
SA21	Unknown	Unknown	Unknown	Unknown	Unknown	Low	Low
SA24	48,XY,+6,+8[13]/49,idem,+11[7]	88	24	M	DNMT3A-R882H, IDH2-R140Q, BCOR-1547*, STAG2-R614*, GRIK-A422V, FLT3-D835A, GATA2-R396Q, CACNA2D-R810Q, PLCE1-S2295N, COL12A1-R1872H, ZRSR2-R431(complex; subclonal), TET2-T1336(complex; subclonal)	Low	Low
SA27	46,XY	85	72	M	TET2-S794*, MRE11A-R380H, RUNX1-R107C, STAG2-G341ins(TGAA), ASXL1-G629del(TC), FLT3-ITD	Low	Low
SA28	46,XX,+1, der(1;14)	89	74	F	MTND6-M111I, MTND5-A332T, SETD2-E1955Q, CACNA2D3-V483L, TET2-Q1654*, LRP1B-R2060H, CBL-H398Y, MTCO3-D59H, NOTCH1-C618*, NOTCH1-A624D, DOT1L-P876H, CROCC-E764*, SF3B1-K700E, SPEN-P3249ins(6bp), TET2-I1177del(G),	Low	Low
SA29	46,XX	87	71	F	IDH1-R132G, STAG2-R604*, DNMT3A-A321del(G), CACNA1B-P95del(A), BCOR-V980del(AC), STAG2-M448del(GAAAA), BCORL1-A126T, FLT3-S451F	Low	Low
SA30	46,XX	93	54	F	PTCH1-R1303H, DNMT3A-R882H, SEMA4A-R348C, NPM1-L287ins(TCTG), ARID2-F26del(C), FLT3-ITD	Low	Low
SA31	Unknown	89	73	F	RUNX1-P200S, CBL-Y371S, MTND2-H185R, PLCE1-P1158L, PTCH1-F757S, FLT3-ITD	Low	Low
SA34	Unknown	Unknown	Unknown	Unknown	Unknown	Low	Low
SA35	46, XX	86	60	F	NOTCH1-P380H	Low	Low
SA37	Unknown	98	73	M	DNMT3A-S714C, RAD21-G12R, MTND4-I438M, MTCYB-V283L, FLT3-ITD	Low	Low
SA40	Unknown	94	22	M	IDH1-R132C, EGFR-I167V, CACNA1B-F586L, MRE11A-M546T, NPM1-L287ins(TCTG), IDH2-S10*, FLT3-V592D, FLT3-ITD	Low	Low
SA47	46,XX	85	35	F	DDR2-L94F, IDH2-R140Q, DNMT3A-A242del(CT), ARID1A-P1326del(GCA), NPM1-L287ins(TCTG)	Low	Low
SA55	46,XY	96	59	M	SAP130-R683W, PBRM1-N301S, TET2-G1288D, BMPER-L390F, TET1-S229F, FLT3-ITD, NPM1-L287ins(TCTG), TET2-G422del(A)	Low	Low
SA57	46,XX	95	38	F	DNMT3A-R882C, NRAS-G13D, DNMT3A-V778M, IDH1-R132C, EGFR-R165W, MTATP6-T95S, NPM1-L287ins(TCTG),	Low	Low
SA59	46,XX	89	66	F	DNMT3A-R882H, IDH2-R140Q, PLXNA4-T1159M, BMPER-K673E, MTND5-T132A, IKZF1-E401*, ATRX-D55G, FLT3-ITD, NPM1-L287ins(TGTT)	Low	Low
SA66	Unknown	Unknown	Unknown	Unknown	Unknown	Low	Low
SA67	46,XY	93	58	M	DNMT3A-R882H, FLT3-D835Y, NRAS-Q99H, PLXNA4-L959M, BCOR-R1163*, PHF6-R274*, RUNX1-D198G, MED12-Q2103del(15bp), BCORL1-D1558ins(T), RUNX1-L144-del(24bp)	Low	Low
SA68	46,XX,der(7)t(1;7)(q25;q?31.2)	94	78	F	NRAS-Q61R, JAK2-Q175E, TP53-R175H, ASXL1-E1102D, MTCO1-N330S, MTCO3-G81R, MTND3-I17T, MTND5-T330A, MTND5-Y538C	Low	Low
SA69	44~45,XY,+1,-3,-4,add(5)(q13),del(7)(q11.2),der(7)t(4;7)(q12;p15),de r(11)t(11;15)(q23;q15),-15,-20,+21,+1~2mar[cp8]/44~45,idem,-del(7)(q11.2)[cp12]	95	56	M	GRIK2-R727*, PTPN11-E76V, MTCO1-D50N, FLT3-TKD(subclonal)	Low	Low
SA70	t(3;3)(q21;q26.2) translocation and monosomy 7	90	73	M	JAK2-V617F, U2AF1-S34F	Low	Low
SA71	49,XY,del(6)(q13q21),+8,add(16)(q22),+19,del(20)(q11.2q13.1),+22[15]/50,idem,+9[5]	88	56	M	SEMA5A-A511T, FLT3-ITD	Low	Low
