# Supplementary material for: Differentiation block in acute myeloid leukemia regulated by intronic sequences of FTO
Source: iScience. 2023 Jul 11;26(8):107319. doi: 10.1016/j.isci.2023.107319 (PMC10393733; doi:10.1016/j.isci.2023.107319)
Supplement: Table S2. Genes differentially expressed after FTO-lncAML or IRX3 knockdown, related to Figure 7 [file mmc3.xlsx]

## Sheet: Sheet1
Table S3. Genes differentially expressed after FTO-ncAML or IRX3 knockdown. Related to Figure 7.
A) FTO-ncAML knockdown							B) IRX3 knockdown
Gene symbol	FTO_NTC.1	FTO_NTC.2	FTO_KD.1	FTO_KD.2			Gene symbol	IRX3_NTC.1	IRX3_NTC.2	IRX3_KD.1	IRX3_KD.2
TMEM198	0.107498	0.0519557	1.51309	1.07608			GBP1	1.42831	1.47188	6.75448	8.82439
SYP	0.0921753	0.115674	1.06374	0.977866			HIST1H3B	0.168281	0.100228	0.687312	0.695872
PGM2L1	0.37888	0.364376	2.27377	2.25432			SIGLEC7	0.149891	0.0990584	0.493503	0.50605
TMEM145	0.145862	0.144913	1.0076	0.728229			CCL7	0.216634	0.122236	0.591063	0.744948
CDKN2D	5.65206	6.73985	38.2009	27.3012			CD86	0.182966	0.134026	0.656772	0.568174
MAGEF1	3.32429	2.77667	18.503	12.7366			LGALS3BP	2.21138	2.24958	6.91909	9.44533
TLR6	0.0906645	0.135414	0.679361	0.469795			BEST1	0.163048	0.166664	0.481804	0.632931
CFL2	1.66543	1.69185	9.45464	7.24207			JUN	6.67537	4.67792	19.839	17.8281
CPEB4	0.365426	0.408666	1.92558	1.3647			PHLDA1	1.2959	0.788824	3.54137	2.77263
NRBP1	2.73535	3.27626	13.8608	11.3668			LINC00672	0.393626	0.410276	1.06149	1.36999
BNIP3	1.95097	1.83923	9.07558	6.53396			ZNF366	0.330534	0.188003	0.846466	0.709925
HIST1H1C	2.16487	2.58717	8.62386	10.1299			C5AR1	0.403618	0.24618	1.08431	0.835411
OCRL	0.37486	0.410383	1.73903	1.3468			UCN2	0.168938	0.251549	0.647537	0.568188
ANKIB1	0.166048	0.139429	0.652821	0.532299			ECM1	4.95461	3.603	12.2609	10.6286
STMN3	0.625189	0.552105	2.30732	2.19828			ZFP36L1	2.45728	2.5021	6.36162	6.53164
AKTIP	0.200343	0.228969	0.875505	0.751476			MYBPH	0.590549	0.638262	1.42819	1.69155
FAM234B	0.146399	0.133223	0.530256	0.527611			ADAMTSL4	0.536057	0.649826	1.46317	1.53109
OASL	0.467249	0.469177	1.93104	1.5428			GBP4	1.09536	0.971646	2.53034	2.67483
GFPT1	1.35775	1.25936	4.85075	3.96393			CATSPER1	0.313971	0.250975	0.691984	0.712617
RAB12	0.183012	0.193852	0.683645	0.570336			TAS1R3	0.334876	0.345601	0.81629	0.854739
ISG15	2.95739	3.59952	12.5629	9.11627			TGM5	0.214645	0.229034	0.474382	0.603788
SMPD1	3.76574	3.27685	12.927	10.1468			PLA2G15	0.886541	0.869147	1.92077	2.30487
TRIM37	0.171956	0.182108	0.64104	0.512594			FAM214B	1.3761	1.21088	2.82148	3.33164
E2F7	0.712406	0.845439	2.82202	2.23128			IER5L	2.25357	1.64866	4.48058	4.78255
ABCA1	0.727806	0.495546	2.03068	1.87006			MILR1	0.881871	0.825679	1.86077	2.07619
CMPK2	1.47597	1.71894	5.72767	4.41669			AKAP5	0.248338	0.306493	0.576722	0.68391
SEMA4B	0.234157	0.168608	0.729053	0.545684			PTGS2	1.03834	0.820343	2.04289	2.17226
BRWD3	0.288137	0.224569	0.917327	0.697001			LIMK1	2.00598	1.43475	3.71664	4.05484
SECISBP2L	0.681041	0.652147	2.39787	1.78421			GBP5	4.62587	4.31559	9.07296	10.6351
EPHA1	0.656122	0.579781	2.17625	1.69173			RAB15	0.259932	0.206251	0.493214	0.52117
NCEH1	0.250758	0.402851	1.02947	1.00949			FFAR2	3.56038	3.18607	8.01075	6.66771
PAFAH2	0.363074	0.277309	1.12514	0.867959			ACVRL1	1.45439	1.46584	2.82483	3.46481
MIF	0.181021	0.163493	0.546157	0.515331			SEMA4D	0.462956	0.377162	0.870805	0.938046
PBK	0.966251	0.852439	2.90317	2.65809			ARPC3	13.0393	8.05095	22.3161	22.7072
MIGA1	0.225385	0.217509	0.771647	0.58188			TNFRSF12A	2.50503	2.58833	4.79387	6.07004
SKA2	1.04938	1.87624	4.40144	4.51482			MAP3K3	0.556946	0.53214	1.02106	1.29514
UBE3C	0.470604	0.595776	1.62475	1.59436			KCTD12	5.64417	3.88113	10.9434	9.22868
TRAK2	0.452563	0.49213	1.55315	1.29059			NCEH1	0.527602	0.378511	0.9578	0.950636
MAFB	0.237462	0.412853	1.01542	0.92951			PDE1B	0.572312	0.57401	1.24824	1.1361
LRRC8A	0.521397	0.610463	1.84253	1.54012			ANXA2	1.42627	1.14566	2.76541	2.58284
ZBTB18	2.57151	2.96728	9.35945	7.1763			GBP2	0.529485	0.448878	1.04273	0.98679
STX12	0.48088	0.529661	1.69838	1.30749			RAB24	0.50689	0.679282	1.16881	1.2876
MGAT4B	3.60829	3.77517	10.7177	11.1194			MEFV	2.4823	2.16267	4.45755	4.97176
DOLK	3.22862	5.58218	13.5979	12.4051			CLDND2	0.786222	0.58354	1.33388	1.44052
ARPC1A	1.90891	2.0199	6.32101	5.23652			TYMP	0.68012	0.818131	1.51931	1.51029
CEACAM3	0.226517	0.197243	0.58395	0.657537			RIT1	3.39789	2.83269	6.05208	6.53746
PHTF2	0.409804	0.43311	1.2892	1.17666			CCR1	6.87359	7.13559	12.6875	15.5546
TP53INP1	0.277564	0.311614	0.965274	0.758113			MFSD6	0.305637	0.260598	0.544905	0.594594
TRIM23	0.137074	0.183598	0.515229	0.420077			FCAR	2.75801	2.05651	4.9111	4.75703
CACUL1	0.374619	0.428698	1.2257	1.11458			PIM1	5.92249	5.06641	9.98298	11.9971
CD300A	1.56158	1.51548	5.09537	3.85406			PPCS	1.75956	1.55171	3.02622	3.52763
IL18RAP	0.32167	0.483203	1.1774	1.14284			JAML	0.619099	0.454568	0.999334	1.10248
C19orf38	0.79016	0.733204	2.32426	2.06138			APOL1	0.812883	0.866652	1.53683	1.7293
PPCS	1.01478	1.74054	3.9078	3.9385			IFI35	3.34844	3.50295	6.30081	6.95897
GCH1	0.809086	0.896566	2.62417	2.21205			ABTB1	2.01214	2.18193	3.7631	4.34055
TVP23B	0.677428	0.697916	2.04665	1.82241			EPAS1	0.757521	0.67876	1.32965	1.43457
XKR8	0.85143	1.00579	2.79892	2.36775			RNF149	0.925057	0.829192	1.60524	1.75953
RBSN	0.63078	0.606724	1.88019	1.56189			TMEM2	0.323878	0.257064	0.569135	0.543583
RTBDN	0.228734	0.187024	0.604609	0.550812			MXD1	1.18945	1.00713	1.95844	2.24718
IFRD1	2.75614	3.297	8.97116	7.83956			TRAK2	0.719473	0.627268	1.19936	1.37311
KIAA1191	2.09556	2.14608	6.54584	5.22981			TMEM150B	0.346121	0.349936	0.652462	0.665834
ARPC3	6.48782	12.2279	24.1938	27.2056			TRIM8	4.708	4.35565	8.35479	8.78924
PIP4K2C	2.4395	2.58051	7.73827	5.93454			PCGF3	0.386177	0.378337	0.664684	0.778918
RABL6	1.0191	1.21592	2.93631	3.11357			FCER1G	12.3413	13.1584	22.481	25.5969
SAR1B	0.357001	0.583366	1.29533	1.24281			GADD45G	1.58378	1.21472	2.49264	2.75562
ANKRD40	1.54744	2.1553	5.2778	4.7029			ZNF469	2.97919	3.09254	5.42137	5.92226
GPR180	2.61019	3.05647	8.47754	6.73846			SIGLEC11	1.51893	1.49389	2.90251	2.72362
TFAP2E	0.22657	0.247878	0.678331	0.595294			GPS2	0.298985	0.403097	0.681453	0.629419
STK35	0.516733	0.507267	1.47962	1.25149			KLF10	8.9027	7.82066	14.3298	16.891
ZNFX1	1.15042	1.33177	3.71095	2.89391			ST3GAL2	1.10061	0.861836	1.75115	1.90759
ANLN	0.918583	1.07179	2.9454	2.33461			TBC1D17	2.38382	2.40251	3.98137	4.93298
SDC4	0.480563	0.672041	1.49651	1.56053			CD82	3.03672	2.92473	5.02209	6.06396
PRKAB2	1.05188	0.824782	2.64704	2.28539			FKBP15	0.938129	0.902621	1.54198	1.8806
LAPTM4A	2.16405	3.42321	7.38213	7.21239			TNFSF14	3.05714	2.72021	4.90174	5.81034
TMEM245	1.12983	0.988606	2.85917	2.66501			CMTM3	4.98182	3.48865	7.95965	7.73599
CCND3	1.85364	1.83221	5.31625	4.21971			MGAT4B	4.95045	4.26202	8.23106	8.83443
EPN1	1.67851	1.45148	4.47318	3.62247			B3GNT8	4.79959	4.78271	8.34516	9.37512
HIST1H2BK	17.1821	22.9004	48.2285	54.8045			AHNAK	1.81495	1.68526	3.07081	3.37735
BICD2	0.78159	0.794099	2.11688	1.87677			NPEPPS	0.52067	0.382027	0.785286	0.873008
ACP2	1.94402	1.81677	5.29665	4.18933			TOR4A	0.447614	0.467248	0.848224	0.830012
MXD1	0.666706	0.693318	1.85468	1.53981			IL10RA	1.83855	1.76844	3.03876	3.56662
NPEPPS	0.310166	0.338064	0.88989	0.723608			BMF	1.98679	1.65535	3.4659	3.19279
TIMP2	0.627556	0.69035	1.76544	1.51089			LTB4R	6.04099	6.55083	10.9423	11.9722
TSC22D2	0.41813	0.435731	1.14977	0.971524			GNA11	0.320168	0.31318	0.560954	0.591431
COQ10B	1.00134	1.23529	3.06228	2.4567			C10orf54	8.87161	8.42056	14.3873	17.0257
METTL4	0.69286	0.837325	2.0674	1.67873			CCL2	16.7162	20.9494	34.7171	33.6119
CYP4F3	0.815369	0.598538	1.64405	1.79177			BMPR2	0.298064	0.240384	0.450955	0.522797
CTC-534A2.2	0.177527	0.212299	0.442022	0.500542			SMAD7	0.640256	0.612718	1.07173	1.1894
YRDC	2.74359	3.24873	7.67451	6.81312			ZBTB4	1.36671	1.27479	2.17488	2.58381
SLC20A1	4.30853	5.72475	13.5203	10.6822			CALHM2	2.30257	2.08645	4.08905	3.77129
ATP13A3	1.00742	1.31099	2.80186	2.78436			PECAM1	0.628389	0.514691	1.08554	0.954739
MYO5A	0.372576	0.348855	0.935235	0.795803			LATS2	0.820434	0.71273	1.24364	1.48996
ADIPOR1	5.5628	6.73404	15.9174	13.4915			DDAH2	9.55665	8.86583	15.7388	16.9844
MFN1	0.487365	0.449456	1.19558	1.03412			ARHGAP31	0.60564	0.584768	0.973123	1.13745
ANKRD52	6.53648	4.45728	14.4397	11.7211			ZNF467	2.52414	2.85759	4.48708	5.04458
EMC6	0.518899	0.913878	1.76628	1.63002			ID2	16.3958	14.3285	26.7853	27.6196
CASP7	1.09889	1.34117	3.10382	2.66659			ACSL1	0.844829	0.803641	1.37351	1.53581
YOD1	4.07839	4.11539	10.0008	9.32233			CASP7	1.37714	1.26894	2.15297	2.5126
ECT2	0.996993	1.19827	2.7358	2.40939			CD180	0.62777	0.794536	1.25293	1.2536
SPRYD3	2.18563	2.39927	5.6013	5.13632			FAM168A	0.312402	0.242845	0.457337	0.520691
RAB11FIP1	1.00738	1.2394	2.89571	2.36194			PILRA	1.19838	0.997273	2.03219	1.82122
DICER1	1.28097	1.24809	2.93877	2.96853			SLC6A6	2.39939	2.30027	3.91701	4.32034
F11R	0.792208	1.00142	2.26836	1.91975			PPP2R5B	0.442805	0.396818	0.689605	0.775251
IP6K1	0.695704	0.879238	1.90026	1.77711			YPEL3	0.59615	0.814563	1.26544	1.19323
ESRRA	1.8823	2.34472	5.25029	4.60437			ITPR3	0.545732	0.636742	0.948052	1.11209
PANX1	0.343655	0.599838	1.09544	1.09931			APOL6	8.96031	9.08565	14.3232	16.9682
LATS2	0.575045	0.536259	1.41615	1.16621			EVI2A	4.85609	4.71465	7.85281	8.72889
NUP58	4.73517	4.64755	12.2841	9.48468			CDK18	0.84863	0.979479	1.535	1.63089
PIGO	2.22451	2.51852	5.7353	5.26586			PBXIP1	2.97557	2.27885	4.47651	4.56415
DDX3Y	8.83913	8.72779	21.5625	18.9286			ZFP36	16.5992	17.7687	29.3016	29.429
RRAGD	1.13029	1.21746	2.87439	2.50176			IQGAP3	1.38229	1.60716	2.51686	2.58776
IDH1	8.4045	7.95019	19.3817	17.9139			LEPROT	4.23086	4.22995	6.52974	7.90817
TMEM81	0.998063	1.29204	2.75387	2.44938			PAFAH2	0.541066	0.4968	0.852975	0.915823
UHMK1	7.28719	8.86087	19.2844	17.2538			SCARB2	2.92627	2.47056	4.27328	4.91459
UBE2W	0.301894	0.309447	0.769845	0.611922			AKNA	1.4839	1.51203	2.50044	2.59784
NECAP1	1.46012	1.50463	3.67581	3.00518			PELI3	1.42376	1.12795	2.29315	2.04158
RNF38	0.310364	0.354283	0.797324	0.69819			FURIN	5.72368	5.82563	9.51064	10.1061
SLC9A6	0.70938	0.8274	1.71482	1.71388			PLEKHO2	3.16717	2.7854	4.92067	5.18109
CPTP	3.15611	2.71041	7.05998	5.98113			OGFRL1	6.27738	5.72168	9.46924	10.8848
CEP19	0.676222	0.907955	1.84599	1.66644			PLEC	7.04159	6.40632	11.8647	10.913
PAIP1	1.46983	1.79197	3.64786	3.57973			MED15	0.762868	0.745321	1.22697	1.32483
EMC9	1.83046	2.42726	4.60785	4.8215			MYRF	0.440179	0.458702	0.806147	0.711082
C16orf70	0.222404	0.249484	0.569113	0.475803			MAST3	0.766058	0.836865	1.31386	1.38916
TMEM104	0.849344	0.714508	1.87855	1.57862			TMEM106A	1.08151	1.11178	1.77925	1.91436
SLC48A1	0.984156	0.943746	2.32524	1.93385			CRTC2	3.01936	3.41557	5.07097	5.75296
KIF5B	6.64614	6.72947	16.4303	13.0544			TP53I11	2.69833	2.92274	4.32307	5.12938
VPS54	0.333102	0.291675	0.737214	0.637126			SGPL1	0.819472	0.645575	1.2742	1.1853
MOSPD1	0.402242	0.557446	1.13665	0.963123			CD1D	6.13854	6.22065	9.70151	10.9432
SSX2IP	0.680876	0.731255	1.5588	1.52679			RHOC	2.74293	2.57745	4.05821	4.82622
DEF8	1.97566	2.27983	4.93985	4.35853			CSRNP2	0.739056	0.717129	1.12808	1.29971
TLR1	0.253988	0.334026	0.6891	0.590616			CCDC69	1.40807	1.12749	2.04216	2.18304
SLCO4C1	1.15356	1.10639	2.66495	2.24618			ZNF687	3.13853	2.8917	4.95566	5.08848
DCUN1D3	0.213568	0.269844	0.550124	0.499028			RNF19A	0.401623	0.351004	0.60556	0.644082
TRIM71	0.349808	0.235699	0.677184	0.592758			DUSP6	23.9629	21.7528	37.6383	38.2316
NFKBIE	1.95799	2.60153	4.95812	4.82204			ADCY6	0.947651	1.08376	1.794	1.57667
RAB23	0.294816	0.255506	0.644914	0.531402			FAM129A	1.32801	1.16661	1.93517	2.19123
C1orf43	7.44484	11.0672	20.1756	19.2729			IRF1	5.74229	5.54926	8.72259	9.88823
TMEM55A	0.267609	0.280685	0.642209	0.525024			HIST1H3F	0.448749	0.451025	0.740182	0.742263
B3GNT8	3.08831	3.44209	7.45722	6.39873			TYROBP	16.0996	14.5262	25.8747	24.5593
MZT1	5.11722	6.12118	11.6655	12.1383			SAMHD1	7.70527	6.90895	12.0732	11.9696
C3orf18	0.602593	0.50633	1.28527	1.0488			PPP1R18	10.4323	10.7074	16.3723	18.3908
UBE3B	0.757764	0.691754	1.70271	1.34675			TAPBPL	1.91395	1.7502	2.89132	3.12209
FAM177A1	0.224681	0.261056	0.561784	0.458768			METTL9	3.59537	3.20321	5.55646	5.58628
KCTD2	0.992172	1.1479	2.37035	2.12184			AMIGO2	1.5967	1.3343	2.27278	2.49734
CHUK	1.22011	1.41653	2.90204	2.63183			PLEKHH3	1.13482	1.08416	1.68458	1.92118
TTL	0.736261	0.715683	1.64689	1.39805			RNF122	0.677197	0.635842	1.0926	1.03745
MSRB1	23.3903	28.6858	56.0489	52.3509			HSPA1B	15.1166	13.2029	21.6176	24.225
GPD2	0.287615	0.355944	0.675182	0.663805			JADE2	1.357	1.06307	1.99339	1.92355
TBC1D20	1.28487	1.28685	2.85534	2.48001			C19orf35	1.85839	1.67392	2.85893	2.85688
OXER1	1.63992	1.30339	3.2434	2.84552			CC2D1A	2.36159	2.45536	3.67517	4.09785
AP4E1	0.446654	0.517223	1.02321	0.969086			TMEM127	5.9697	5.28972	8.85148	9.31473
MAP2K1	0.416808	0.47214	1.00364	0.828613			MOB3A	7.29422	6.56807	10.4283	11.9291
UEVLD	0.429496	0.584048	1.08633	0.995598			ARL8A	2.56771	2.49014	3.9282	4.21691
GABARAPL1	2.44589	2.20872	4.97702	4.58324			VIM	23.1656	22.8473	34.9955	38.961
TCEB3	2.78621	2.89615	6.41844	5.2406			ELK3	1.06604	1.01	1.53784	1.79793
SHCBP1	2.2814	2.36302	5.04091	4.48535			STK38	1.10756	1.05254	1.62306	1.84125
MTF1	0.564998	0.749625	1.43828	1.24626			RETN	65.0296	59.6738	94.2952	105.307
TMEM55B	6.48147	6.8247	14.2005	12.9643			TIMP2	0.873007	0.705135	1.24746	1.27392
CDC25B	4.79053	4.9879	10.4263	9.48593			LIN54	0.615807	0.563164	0.872739	1.00933
NFATC2IP	3.33219	2.94566	6.91698	5.85185			NTSR1	0.756585	0.820665	1.26707	1.24933
FAM64A	3.63169	4.84192	8.28499	8.94068			KIFC3	0.539873	0.526134	0.80877	0.891535
STARD10	0.277831	0.276022	0.565425	0.559756			FAM43A	21.2981	18.8708	29.998	33.9213
RNF19A	0.236138	0.26165	0.510597	0.499807			MBD6	4.22303	4.90972	6.99842	7.52252
MSMO1	2.54215	3.69116	6.53182	6.08645			SP2	1.53682	1.73649	2.46121	2.7431
SERTAD1	1.2311	1.56157	3.06557	2.58514			ITPRIP	2.85661	2.51622	4.15866	4.38232
MYEF2	0.384156	0.331041	0.761611	0.683932			NR1H3	0.567104	0.599039	0.860465	0.991372
NAPG	1.644	1.84118	3.77002	3.2678			CIC	2.78741	3.20652	4.51794	4.99596
IFT46	0.378876	0.500237	0.943134	0.831235			LLGL2	0.347226	0.348012	0.512367	0.590313
BTG3	0.271423	0.296622	0.59076	0.55574			WIPI1	0.553569	0.54469	0.835526	0.905216
PHOSPHO1	0.280176	0.25403	0.57175	0.505211			RARA	1.1177	1.04999	1.75893	1.67404
KDELR1	15.3335	17.7908	34.7512	31.9866			CLIP1	0.42373	0.388776	0.646567	0.639216
SENP2	0.589022	0.754119	1.40536	1.2921			SLC9A1	0.730862	0.769884	1.11825	1.25002
C2orf69	0.549552	0.693777	1.18007	1.31584			C1orf162	29.3882	22.5732	40.716	41.1265
CPOX	0.441746	0.399724	0.931993	0.756858			RASSF5	1.55659	1.45075	2.27113	2.46066
ZMYND11	0.692415	0.663428	1.3867	1.32922			KRCC1	0.819534	0.790658	1.20818	1.32148
TYW5	0.423778	0.421795	0.835689	0.853574			BRPF3	2.86846	2.88836	4.24622	4.78854
CCNE2	0.673052	1.02963	1.72433	1.6748			SAMSN1	0.365865	0.312597	0.544707	0.518938
APLN	0.520269	0.485869	1.03069	0.977526			RAPGEF1	0.972549	0.845162	1.45277	1.38788
SPATA2	1.28157	1.19231	2.69745	2.23464			SLC1A3	0.537131	0.452989	0.767614	0.779142
TOR1B	6.06091	7.14401	13.7608	12.5649			TSC22D2	0.665876	0.545613	0.908503	0.982931
RALGAPA2	0.448029	0.520031	0.99527	0.932626			USP3	0.376525	0.349641	0.541975	0.588106
B4GALT4	0.396381	0.361097	0.760989	0.746443			KLF6	9.53113	8.36648	13.6003	14.178
SLC30A1	9.0537	11.9958	21.4554	20.4167			SCUBE1	0.338781	0.338332	0.528123	0.522524
RCE1	4.49304	5.13228	9.86342	9.28147			RNF19B	0.95431	0.82997	1.42576	1.33342
PPP2R1B	2.05861	2.16978	4.3928	4.01658			MYD88	30.8813	30.3129	44.2242	50.2745
SIGLEC11	0.647846	0.535262	1.28121	1.06897			PSMB9	3.77078	3.97538	5.53578	6.42227
FOXD4	1.31632	1.43954	2.70052	2.76564			MAP7D1	3.35631	3.51526	5.45412	5.14793
TAP1	6.37815	7.19002	14.7877	12.1128			RNASEL	4.15845	3.76261	5.76517	6.45245
ENC1	2.08482	2.57657	4.79296	4.42489			HPCAL1	1.10347	1.03043	1.51793	1.77203
RAB3D	2.73642	2.85243	6.0462	4.98668			ITGB2	20.217	18.5741	28.0828	31.7184
ATXN7L3B	3.35359	4.12653	7.40054	7.35982			SIRPA	3.92948	4.14279	6.1745	6.25816
NF2	0.626261	0.786836	1.40077	1.38751			ZNF217	2.2547	2.14751	3.18314	3.59015
KIAA0232	0.289024	0.302327	0.602457	0.563885			PHC2	0.905826	0.79105	1.3293	1.28142
STX3	1.18659	1.22966	2.57532	2.18772			MGAT1	5.31348	4.54823	7.23171	7.93965
PHF1	3.55949	3.17938	7.24986	6.02405			DTX2	0.354244	0.362954	0.574619	0.526577
GPR107	0.81575	0.849888	1.80452	1.47563			CCRL2	2.52078	2.53445	3.67933	4.07152
SETD7	0.582682	0.635621	1.23544	1.16353			ERMP1	1.11711	0.961399	1.48948	1.68946
CDC23	3.00385	3.52555	6.57994	6.27224			FAM111A	12.2399	11.9841	17.646	19.3756
ADAM9	0.580604	0.526737	1.16815	1.00983			SLFN12	0.357892	0.37442	0.53581	0.581684
VAC14	0.269755	0.281373	0.56537	0.518311			TFEB	0.460807	0.432958	0.653776	0.709328
ATG4D	1.91191	1.83222	3.97207	3.38682			AVPR2	0.328213	0.364309	0.529648	0.526437
SESN2	0.673617	0.670103	1.37411	1.26535			TESK1	3.29975	3.11322	4.53217	5.23665
IER5L	0.86188	0.878413	1.87785	1.54043			RAB3IL1	0.742753	0.75235	1.1343	1.13975
NINJ1	1.90097	2.1106	4.11516	3.76046			HDAC7	0.744533	0.817564	1.15176	1.22054
HLA-F	0.709611	0.879016	1.68537	1.42758			PPP1R15A	42.7948	35.4236	62.0533	56.7066
RAB11FIP2	0.552272	0.523235	1.10441	0.999664			SLC16A5	0.548975	0.504977	0.828592	0.770494
C12orf49	3.0157	4.13063	7.18805	6.75619			WHAMM	0.638152	0.598125	0.990433	0.882746
PRC1	4.18347	3.91549	8.45693	7.32			ASIC3	0.423396	0.525876	0.720265	0.71314
CLEC4E	0.954669	1.01377	1.97169	1.85727			ARRDC3	0.825399	0.973831	1.29612	1.41347
SH3GL1	1.36715	1.41054	2.93987	2.46208			LRP10	18.6092	17.4684	26.628	27.6975
PAPD7	0.297279	0.248543	0.581457	0.480031			APOBR	17.1708	17.3896	24.4245	27.5195
PLA2G12A	0.440174	0.502058	0.970998	0.85967			LRRC57	2.90936	2.58046	3.93124	4.31405
BTBD7	0.332469	0.468961	0.738433	0.815448			TRIOBP	1.00155	1.06851	1.48756	1.62068
POLB	0.270542	0.309578	0.603311	0.519065			TFE3	4.98855	4.29211	7.30308	6.62646
SEMA4F	0.304595	0.280997	0.58957	0.536678			IL1RN	3.85517	3.74928	6.01146	5.40144
HPS5	0.786164	0.878044	1.66208	1.53494			APOBEC3F	0.356896	0.320398	0.49315	0.522989
EFNB2	0.242774	0.310862	0.553689	0.508969			RPL7A	268.466	274.207	191.448	170.314
FPR2	5.80515	7.33358	13.3284	11.8716			ABCE1	2.92681	2.94899	2.01247	1.89949
ABHD3	0.255198	0.272097	0.535763	0.474478			RPL6	63.3495	59.2794	44.5148	37.1014
ZNF71	0.405848	0.441027	0.835688	0.786608			MZT1	5.04238	5.23577	3.67125	3.1691
ANKRD46	0.421108	0.381569	0.761241	0.775982			CLTCL1	0.764278	0.849056	0.578455	0.495171
COPS7A	3.74875	5.74149	9.02032	9.13335			METTL21B	0.774045	0.816417	0.560447	0.496947
FAM3C	0.484979	0.532362	0.954198	0.989701			PPA1	4.46151	4.46302	3.23127	2.69913
ARL5B	1.14959	1.0872	2.30576	1.96718			ATIC	1.91994	1.92256	1.38941	1.16339
ATP6V1B2	4.99858	5.53065	10.855	9.24802			ARL14EP	1.41878	1.40053	1.00795	0.863079
TNFAIP1	1.34544	1.49631	2.98103	2.43473			NADK	2.12985	2.25165	1.48106	1.41831
PSMB5	4.08718	4.46427	8.41454	7.85384			PNO1	1.54281	1.50039	1.11158	0.899704
FAM111B	0.37744	0.370035	0.786452	0.634471			ZMYM4	0.787145	0.78611	0.57627	0.463184
ATG101	1.40406	1.99655	3.22081	3.23792			RPL34	11.4792	12.6275	8.38114	7.54001
CDKN2C	5.48055	6.96494	11.3726	12.251			HK2	2.94262	2.76629	1.84694	1.91443
STX2	0.561289	0.619683	1.07366	1.16795			MBLAC2	1.7048	1.79908	1.16217	1.14636
RAB20	0.611033	0.728155	1.2904	1.25042			FRAT2	29.1801	26.9536	19.5498	17.4299
C12orf4	0.527556	0.590326	1.07846	1.03311			PCID2	2.76636	2.72779	1.88253	1.73624
CDC42EP4	0.45362	0.513747	0.8813	0.940806			LPCAT1	2.68601	2.99532	1.84852	1.8929
TBCEL	0.282042	0.291006	0.590517	0.488787			RPUSD2	3.50065	3.42672	2.49098	2.07087
CHPF	8.6962	7.76322	16.7408	14.2562			ERAP1	3.37449	3.18288	2.31444	2.0014
ARMC8	0.406146	0.517116	0.891269	0.846208			LRRC47	1.50553	1.40013	0.978299	0.932787
C6orf120	4.46357	5.7176	9.60843	9.50923			GTPBP4	3.69458	3.65048	2.62379	2.2049
RAF1	1.17545	1.12312	2.34878	1.96663			SPIN1	1.15175	1.14054	0.80563	0.700572
LRRC25	0.973845	0.95205	1.99633	1.61936			C10orf2	7.20964	6.65188	4.83395	4.26871
HIST1H4I	0.87171	1.02068	1.94723	1.59683			CRYZ	1.51649	1.5075	1.09243	0.892342
PLEKHO2	2.46956	2.79588	5.09865	4.76222			CTNNAL1	1.21541	1.18076	0.793108	0.779216
CEP97	0.57658	0.628607	1.24409	1.01155			EIF3B	8.38383	8.22173	5.83749	5.05852
PLSCR1	2.75898	3.07471	6.01622	4.89451			PRMT1	19.472	17.8441	13.4752	10.9961
PISD	0.866364	1.04926	1.77097	1.80768			ATP5G1	30.0814	29.6589	20.8414	18.2998
ZNF687	2.56098	2.18436	4.63777	4.20061			FBL	21.6161	20.9	14.6712	13.1636
CYB5R1	2.48248	3.06164	5.54895	4.77451			LIN7C	7.5374	7.17798	4.85078	4.78157
RRM2	94.0274	116.515	192.966	199.032			NHP2	17.7869	16.9234	12.2916	10.3836
DNAJB14	0.545077	0.60694	1.16811	0.97638			IFRD2	14.2763	14.7239	10.0751	8.84054
TMEM234	0.383039	0.39323	0.751871	0.689355			CFAP97	1.03754	1.01207	0.72592	0.610186
ORAI1	2.63899	3.18265	5.4607	5.34053			USP36	1.6589	1.6596	1.11379	1.04926
CDC27	1.55396	1.7771	3.23269	2.92989			PGPEP1	1.62286	1.75428	1.05599	1.14347
TMF1	1.3775	1.4702	2.8321	2.4351			CTU2	1.48547	1.55561	1.09817	0.880273
LYPLA2	12.8305	14.6168	26.5328	24.2016			C11orf54	1.09304	1.03344	0.754377	0.629004
SCFD1	0.243411	0.340212	0.557188	0.518794			MRTO4	12.8477	12.7537	8.79557	7.83984
SLC4A7	0.442527	0.39217	0.792595	0.745009			NXT2	13.4989	13.5856	9.83321	7.74231
AURKA	3.16417	3.41825	6.0754	6.02122			MRPL3	4.83458	4.6991	3.26168	2.92139
CEP85	0.76288	0.900579	1.59205	1.46244			TNFAIP8	1.21593	1.25219	0.852949	0.744936
FAM199X	2.00788	2.54015	4.1408	4.19888			FAM46A	2.01119	1.91217	1.28497	1.25402
BAK1	6.37277	6.15821	12.3197	10.6464			RPSA	142.395	141.736	98.6445	84.9151
C19orf35	1.22109	1.04627	2.25067	1.89723			PDHB	12.423	12.5605	8.75745	7.37204
NFKBIL1	0.341887	0.424995	0.75959	0.640149			LDHB	4.64755	4.38058	3.173	2.65112
DPF1	0.4285	0.347628	0.757686	0.65569			RPIA	1.07822	1.02755	0.745797	0.611316
TAOK1	0.605251	0.642836	1.18247	1.08725			DHODH	1.50699	1.50722	0.987555	0.954494
TMEM9B	1.50178	2.04656	3.19349	3.25926			PIK3R4	0.481836	0.500549	0.330289	0.302453
UBE2S	17.6478	18.7909	33.1019	33.1037			NOC3L	0.956015	1.09516	0.677452	0.643172
PIM1	3.79797	3.27908	6.35894	6.49518			LRRC4	9.83602	11.245	6.85926	6.70388
SUSD1	0.289968	0.280647	0.543548	0.49245			NUDT5	3.19935	3.03004	2.09964	1.90298
KIF23	1.891	1.79555	3.45908	3.22166			URB1	0.717702	0.677611	0.494957	0.400826
SUCO	0.702974	0.78425	1.46017	1.23221			GEMIN5	0.958144	0.894526	0.655388	0.530407
XRN1	0.427045	0.413654	0.820112	0.701769			RPS4X	39.849	38.2092	27.3444	22.581
SLC25A30	2.11603	2.49309	4.35682	3.95991			RPL5	75.6861	71.5979	51.4026	42.7233
APC	0.517135	0.485354	0.986139	0.818807			LYRM7	1.67962	1.80758	1.18262	1.04266
SBDS	2.70179	2.78773	5.05684	4.82491			GNPNAT1	2.34953	2.17032	1.46139	1.41888
BNIP3L	1.24067	1.25624	2.43276	2.0574			NCBP2-AS2	18.6595	18.5326	12.9715	10.7173
PPP3CB	0.987246	1.23769	2.04378	1.95692			F12	0.474295	0.528976	0.295105	0.343548
TADA2B	1.77914	2.30481	3.58962	3.7407			QPCTL	1.38844	1.57873	1.00651	0.876543
PPARA	0.283661	0.263141	0.536091	0.445107			POLD2	21.7609	24.4446	15.0612	14.2204
C19orf47	0.563457	0.568762	1.09082	0.940032			C1orf106	0.988929	0.988627	0.697975	0.553749
TSEN34	4.18271	4.86909	8.34498	7.88391			FUZ	0.574826	0.572351	0.399107	0.326612
LPGAT1	1.14698	1.56259	2.47938	2.37618			MATK	3.77116	4.06565	2.58849	2.36126
MVK	1.25735	1.15499	2.26611	2.05669			TSN	6.00296	5.72874	4.01084	3.39163
MAPK6	1.07523	1.43194	2.2123	2.27512			PODXL2	0.572279	0.608996	0.391969	0.353115
FBXO21	0.675518	0.812929	1.35132	1.31191			GDI1	10.6954	11.1358	7.50509	6.25964
HECTD1	1.09642	1.02889	2.04574	1.74642			RPS18	101.822	109.413	69.4421	63.7116
SLC35D1	0.526665	0.651122	1.11262	0.9857			ALDH5A1	2.08413	1.94366	1.34104	1.19607
AQR	0.57771	0.703791	1.15296	1.12365			NOLC1	34.8655	33.5227	23.6302	19.3245
RAPGEF1	0.585392	0.520677	1.01919	0.945513			NIP7	18.2895	19.0417	12.9894	10.4448
SCML1	0.881962	0.933266	1.68673	1.53643			COMMD8	3.51418	3.36905	2.34715	1.97249
EXD2	0.351376	0.387579	0.671144	0.639965			PCCB	1.06151	1.07063	0.688176	0.64673
KLHL18	0.4183	0.439065	0.812786	0.706977			RPS3A	25.9453	24.8905	16.6565	15.1372
ABHD6	0.322281	0.317087	0.620677	0.512102			SLC9B2	0.664421	0.710375	0.452961	0.406706
HN1	2.87927	3.63533	5.52148	5.99104			GAR1	6.21629	6.01772	4.15007	3.49281
RGS19	8.20443	9.12985	16.2773	14.3513			RPL7	115.598	114.586	78.9593	64.6058
CCNF	2.30205	2.85016	4.50676	4.59654			CRTAP	6.19288	6.92899	4.24691	3.91663
CLTC	5.41967	7.20664	11.3785	10.9293			CES3	0.483892	0.521138	0.313949	0.311112
RAP2C	3.41852	4.01399	6.6014	6.52899			ISCA2	4.39716	4.29328	2.65606	2.74716
NFYC	0.673641	0.801405	1.37653	1.22768			CYFIP2	0.702935	0.726757	0.47866	0.409995
SKP2	1.37624	1.5375	2.74787	2.39295			LRFN1	0.715111	0.71639	0.411349	0.478357
SAP30	2.39401	2.69855	4.39174	4.58935			SLC35B1	7.50869	7.08334	4.77018	4.27068
RHEBL1	0.350735	0.41964	0.670746	0.684158			TRMT112	50.9184	50.928	34.7273	28.3363
TUFT1	0.410962	0.491516	0.852314	0.732238			MCM2	16.661	17.0446	11.8116	9.0413
DYNLT3	3.19884	3.69481	6.44931	5.64502			SYNJ2	0.534445	0.535247	0.347926	0.312119
TMEM133	0.618824	0.573809	1.12342	0.968917			POLR1E	1.77681	1.73003	1.1964	0.967138
PGRMC1	14.7947	18.2324	28.8927	29.0016			AHCY	5.63805	5.5197	3.8057	3.05578
EIF4G2	88.4419	110.486	177.115	171.528			SLC39A14	1.5312	1.45512	0.988345	0.845282
GMPPB	3.71796	4.29061	7.26102	6.76873			PRRT4	3.51468	4.11719	2.50175	2.18344
MED29	7.19614	9.27586	14.4417	14.4087			MSANTD4	1.94897	2.10729	1.39152	1.09784
KLHL15	0.775273	0.89499	1.44645	1.47766			NME1	3.9016	3.84236	2.57051	2.18048
DAG1	0.341953	0.329559	0.622203	0.553222			LMO2	6.63583	6.29439	4.49816	3.43457
CDC34	4.20085	3.65109	7.15127	6.58948			UCHL5	2.25334	2.06653	1.4206	1.22818
WHAMM	0.333925	0.288676	0.586446	0.502674			NLE1	1.83239	2.02582	1.22242	1.14292
PBXIP1	1.97615	2.12939	3.60944	3.57093			RPS7	97.6234	100.285	65.7364	54.992
CANT1	3.63548	4.40561	7.41694	6.60748			CXXC1	13.7894	12.7029	8.25157	7.90563
CDCA4	2.95807	3.40902	5.11888	5.9844			WDR12	0.645282	0.65078	0.422745	0.367129
HSDL1	0.691322	0.97249	1.47335	1.42694			ITPRIPL1	3.24016	3.34346	2.21611	1.79384
SGPL1	0.483391	0.523512	0.924953	0.828823			ERGIC1	0.830195	0.853192	0.546126	0.473891
E2F1	2.13413	2.48978	4.25246	3.78535			IMPDH2	33.7609	33.2369	22.7127	17.8593
IMPA1	1.3628	1.58028	2.6702	2.4428			HSPD1	20.9391	21.025	13.9952	11.378
PDXDC1	0.987886	0.985098	1.81045	1.61674			RBFA	0.689336	0.778368	0.483683	0.400658
PPP3R1	0.495102	0.673682	1.02671	1.00291			SFXN4	1.71652	1.73949	1.17894	0.902769
IFITM1	19.1624	17.4181	33.2148	30.2562			DDX21	16.3108	16.3958	10.6261	9.0157
RACGAP1	2.4477	3.10138	4.85803	4.75606			MRM1	2.4581	2.44935	1.59742	1.34499
ZFP92	4.13716	4.05872	6.80386	7.39411			ANAPC5	2.11397	2.0111	1.36895	1.1003
LENG1	2.74712	3.5514	5.77898	5.13132			AFMID	0.994107	0.945726	0.636379	0.524725
NKAP	0.634774	0.521491	1.04028	0.95943			UNG	6.60417	7.12807	4.41588	3.78951
RSPRY1	0.778812	0.899691	1.57722	1.32531			AMER1	0.765576	0.863692	0.480352	0.492663
EPT1	1.19387	1.20535	2.20912	1.93886			RNASE3	123.062	114.475	74.5212	67.3162
ARF4	5.1538	6.34592	10.2298	9.65079			WDR3	2.41232	2.35429	1.50242	1.34058
CYBRD1	1.3061	1.3779	2.53768	2.09584			RANBP1	24.1507	23.5962	15.6598	12.7792
HIF1A	2.53335	2.76991	4.92679	4.22623			ADA	0.565931	0.557232	0.372656	0.295516
CMTM3	2.67591	3.51137	5.12739	5.54672			POFUT1	4.79764	4.48624	3.13861	2.37005
BCL2L12	2.69258	2.92363	4.88932	4.78883			RPS16	204.8	218.407	134.087	116.731
DHRS13	0.590082	0.782914	1.14683	1.2127			PLD6	1.75909	1.82317	1.07403	1.04275
TSPAN4	0.299129	0.279071	0.466089	0.527009			GPT2	1.91138	1.97364	1.18096	1.10858
GPCPD1	0.713217	0.55088	1.11275	1.05809			EEF1A2	1.38902	1.40313	0.945853	0.683189
CHPF2	8.68117	8.63728	16.0972	13.6357			TFB2M	0.850058	0.92172	0.550726	0.48102
DYNC1H1	2.48185	3.15305	4.53078	5.11811			CAPZA1	9.41924	9.72013	6.23877	4.90169
SEC23A	1.8876	2.17474	3.52288	3.42258			TGOLN2	40.8515	43.3254	26.1399	22.8341
CD40	0.623813	0.633562	1.10754	1.04137			HSBP1	10.3672	9.89409	6.09599	5.69041
NR1H2	0.915922	0.924968	1.67552	1.46948			SORD	0.997512	0.977246	0.632418	0.505212
GRK6	2.31425	2.18929	3.94261	3.73284			EBPL	0.967068	1.06222	0.651472	0.517081
RELT	1.01991	1.05667	1.87159	1.66736			CHML	3.17044	3.70497	2.06395	1.89465
HVCN1	0.330967	0.318691	0.543726	0.56104			ACADSB	0.710799	0.653814	0.445314	0.339728
PLAU	1.06027	1.24095	1.95078	1.95783			C10orf128	0.85107	0.80049	0.487073	0.46061
LAP3	4.22015	5.28164	8.35189	7.78626			PRPF4	5.41871	4.87273	3.31333	2.58597
ZCCHC10	0.967694	1.30596	1.91779	1.94374			MRPL12	1.00068	0.923646	0.604469	0.498391
C6orf47	3.19842	3.28271	5.68594	5.31679			SOX4	0.902165	0.985493	0.553266	0.527826
DSTYK	0.482408	0.558083	0.897229	0.86672			SLC29A1	5.86474	5.94688	3.90323	2.86127
PSMC6	3.71421	4.47495	7.06575	6.78739			MCUR1	3.55545	3.24702	2.03628	1.85346
PGM3	0.785755	0.686035	1.33627	1.15098			PUS7	0.809907	0.851728	0.497424	0.452396
MXD3	1.44603	1.50215	2.61582	2.36431			OSBPL2	0.742639	0.717935	0.445462	0.388503
FBXO3	0.858336	0.976015	1.67252	1.42587			IFT57	1.57531	1.35636	0.863077	0.809491
FAM103A1	0.847066	0.99006	1.53707	1.56482			ALDH2	0.51396	0.467712	0.306359	0.253382
POP1	0.428065	0.394699	0.657624	0.730165			NOP16	5.14355	4.94274	3.1831	2.5584
TMEM268	0.646315	0.827352	1.28592	1.1957			IRF8	12.5804	13.4982	7.57849	7.25931
SLC35A4	15.133	15.6373	27.264	24.5068			SERPINB1	32.4883	31.5243	20.8717	15.4348
FBXW11	0.37354	0.370144	0.682688	0.566344			ASNS	3.11757	2.93448	1.87135	1.55149
MBTPS2	0.357641	0.354876	0.642003	0.554344			SLC38A5	6.73143	6.59555	4.19204	3.34484
UBFD1	3.6008	3.8265	6.62364	5.84638			SLC7A1	7.12377	7.24597	4.24977	3.86867
GEMIN7	0.548901	0.509622	0.817426	0.95787			PHAX	2.46563	2.32568	1.53964	1.16443
RABEP1	0.567431	0.675827	1.06969	1.01497			MEST	4.79852	4.87238	3.00583	2.43855
PHC3	0.445812	0.426271	0.771557	0.689704			PDZD8	4.00942	3.84882	2.43489	1.97224
MASTL	1.08554	1.29167	2.07554	1.89922			SLC25A22	2.38201	2.71776	1.58154	1.27614
VAMP3	6.92431	7.3301	12.5353	11.2968			LYG2	0.567652	0.609831	0.321686	0.337842
ELOVL1	12.6678	16.1273	24.0662	24.0613			VAMP2	4.1412	4.36008	2.46052	2.2934
FZD5	2.25444	2.58103	4.11697	3.96484			PAICS	15.0882	15.6974	9.4494	7.75991
SLC25A13	0.492077	0.572119	0.861851	0.912771			AC131263.1	3.81591	3.48015	2.09803	1.97244
B4GALNT3	0.88112	0.875771	1.52787	1.39576			GOT2	4.93147	5.24698	3.20114	2.45453
TBCC	12.664	13.7456	21.5747	22.3697			GCSH	0.68319	0.598952	0.394181	0.318156
DNAJB11	3.06991	3.69493	5.81085	5.42404			CCDC34	0.648891	0.703142	0.388006	0.362387
MT1E	9.12448	9.92027	15.4352	16.1867			JARID2	0.633664	0.603985	0.361077	0.323953
IPCEF1	0.332564	0.416955	0.635741	0.60769			CDCA7L	1.11229	1.1446	0.691539	0.557427
PLCD3	0.45839	0.386479	0.732362	0.665323			PFAS	4.40448	4.96236	2.73497	2.4465
ORMDL3	5.46472	4.94113	8.46988	8.73203			FAM98A	6.42153	5.699	3.73653	2.95976
KIAA1524	1.44021	1.44794	2.53951	2.23433			MYC	33.2428	37.5383	21.0887	18.0089
PPP1R15B	13.6026	17.5497	26.4731	25.0112			VMA21	6.15204	6.33452	3.6729	3.1976
NCAPG	3.16604	3.27801	5.56256	5.08266			CD320	3.42301	3.68957	1.96369	1.94954
TMEM115	2.91245	3.2063	5.48566	4.6212			C1QBP	21.1086	18.7224	12.619	9.24247
PHTF1	0.840633	0.992611	1.61591	1.41211			ALDH1B1	4.56246	4.68734	2.74609	2.30151
PEX3	0.463955	0.480331	0.800557	0.758417			ATP1A3	3.84788	3.83875	2.3588	1.82861
ATXN1L	1.12616	1.13666	1.90532	1.82685			SLC16A1	2.2469	2.0849	1.29751	1.04776
BBIP1	0.648057	0.831827	1.25647	1.1836			THUMPD1	2.15521	2.11743	1.29651	1.01285
MT2A	61.9478	69.925	112.755	104.617			CYP4F3	0.698827	0.734712	0.416098	0.35784
FAM219A	0.433629	0.422852	0.765263	0.644732			YARS2	0.64669	0.661841	0.350268	0.354992
RNF167	20.6178	25.027	39.36	35.781			RGS16	0.780967	0.76891	0.469444	0.365784
SFMBT2	0.322219	0.293056	0.549214	0.463546			AGK	0.507147	0.53701	0.298413	0.260929
PDAP1	8.3706	10.9848	15.5956	16.2591			NIF3L1	1.98909	2.05771	1.2573	0.904776
BRF2	2.25494	2.35785	3.85845	3.73269			PM20D2	6.5102	6.53703	4.00277	2.92999
LTN1	0.566556	0.460051	0.899454	0.789976			GPD1L	0.695017	0.717334	0.424422	0.325219
SLC39A1	12.7294	13.9658	22.8288	21.1018			RPS23	26.8394	25.2528	15.9517	11.6301
DGCR14	1.33809	1.41829	2.36066	2.17415			BORA	1.57937	1.62023	0.953965	0.719783
RHOQ	1.27927	1.35425	2.17726	2.15473			FAM46C	3.32476	3.51006	1.90675	1.66035
PPP1R16B	0.45601	0.488179	0.831186	0.721742			SPARC	13.341	15.1193	7.21237	7.61725
TTPAL	1.17619	1.19633	2.09797	1.80344			SLC25A15	1.25519	1.19402	0.666585	0.590429
TOLLIP	1.32443	1.62207	2.42219	2.4183			GJA3	0.699876	0.741829	0.357474	0.380585
AREL1	1.10301	1.14009	1.91632	1.7669			MARCKS	8.85578	10.4838	4.80826	5.03978
TMEM19	1.04963	1.24017	1.9609	1.79878			UBE2C	35.1025	38.1901	21.9032	14.7853
MTRF1L	1.21587	1.41429	2.28188	2.03397			EMB	8.00245	8.18673	4.37022	3.71881
PREB	20.3483	19.6747	33.4685	32.0598			ACTR1B	3.75608	4.52397	2.04357	2.053
ANKRD13C	0.443304	0.473364	0.783428	0.716416			TARDBP	8.75535	8.25804	4.99518	3.41327
AVL9	0.411724	0.481114	0.745194	0.715024			ARIH2OS	0.59151	0.567121	0.285558	0.286361
PANK3	3.38086	4.13021	6.38776	5.88829			SLIRP	0.741182	0.767031	0.430217	0.313863
PAF1	18.5521	19.9404	33.4126	29.4878			NAT8L	2.45998	2.59772	1.3703	1.12474
GNB2	44.8393	50.8232	78.9898	77.3099			PABPC1	63.7572	59.79	35.9707	24.7668
STARD4	5.37934	5.10019	9.0301	8.0865			HAPLN3	1.13519	1.02765	0.643393	0.418995
HPCAL1	0.95038	1.00981	1.71658	1.48452			SPNS2	0.961224	1.17336	0.588135	0.450608
HAGH	1.08321	1.12813	1.90545	1.70353			MRPS33	4.64597	4.30413	2.57608	1.75877
KCTD9	1.41387	1.66927	2.64977	2.37885			PABPC3	1.58597	1.41691	0.827612	0.624867
ELL	0.652202	0.748939	1.1758	1.10826			NKRF	1.20399	1.26919	0.707862	0.487558
PARP12	1.2052	1.12577	2.01045	1.78833			SERPINB10	2.38194	2.79399	1.24168	1.25014
PPP2CB	1.12746	1.10004	1.89437	1.73478			OTUD6B	2.46369	2.57521	1.38092	1.04135
ASB6	2.63831	2.33812	4.36566	3.74008			CST7	14.7498	15.7859	7.38064	7.0964
UHRF1BP1L	0.547263	0.699393	1.03106	0.997078			KLRF2	0.679821	0.607351	0.348401	0.259187
RASSF5	1.35188	1.38827	2.34372	2.11375			CCDC86	4.06798	3.97948	2.07144	1.72451
TWF1	4.05147	4.80164	7.64589	6.75224			CCND2	5.97186	6.87647	2.8804	3.17047
RPL17	1.30623	1.45503	2.1642	2.32412			CNOT11	6.41023	6.6994	3.16857	2.9229
NPLOC4	1.87903	2.21336	3.31442	3.33672			FAM84B	0.681718	0.553678	0.299367	0.272293
RNF213	0.734608	0.822831	1.27003	1.26099			VILL	1.10391	1.26832	0.550908	0.543202
MFSD9	0.669861	0.701627	1.13518	1.09223			MS4A3	25.0504	25.9677	13.2661	10.2441
ADGRE5	7.52257	7.08151	12.4453	11.2479			SPNS3	1.30873	1.45822	0.653631	0.608157
EFCAB14	3.416	3.63851	5.89778	5.52655			PARN	0.72816	0.651269	0.387328	0.239028
PSMD12	4.03318	4.14701	6.95261	6.29365			RXFP2	0.652127	0.701325	0.353272	0.256527
MRPL39	1.18026	1.48563	2.22043	2.09626			HGF	2.133	2.45865	1.23108	0.824249
GGCX	0.882329	0.915835	1.52002	1.38971			PSTPIP2	1.07872	0.992506	0.563951	0.36313
GMFB	7.8583	9.4461	13.8835	14.1047			RARS	1.89039	2.03931	0.965614	0.791576
TMEM65	0.77931	0.809443	1.36011	1.20782			THNSL1	0.79943	0.926208	0.432117	0.3201
CDCA2	0.851426	1.0729	1.49673	1.61293			CLEC12A	2.25511	2.08061	1.13498	0.717495
ZDHHC12	19.1106	23.2046	33.3667	34.7648			DEFA4	0.851833	1.00652	0.483456	0.295435
NCF2	1.49271	1.71873	2.57594	2.59301			LSM7	12.1373	11.5248	6.01664	3.6985
DGCR2	1.04555	0.953054	1.67107	1.54497			CECR5	2.58042	2.51964	1.09677	0.951388
MED13	0.733445	0.886083	1.32918	1.27495			GRPEL1	7.34904	6.08683	3.1804	1.98015
WWP2	0.41254	0.431267	0.713298	0.640506			RASL11A	1.2473	1.26128	0.613649	0.345743
KBTBD2	1.02498	1.25342	1.85869	1.79467			CD24	1.65442	1.55977	0.596	0.631506
LEPROT	3.29551	3.96702	6.01672	5.62769			IRX3	17.0925	19.317	5.41357	7.14733
KIAA2013	11.0788	12.6455	18.7853	19.2313			CRELD2	7.12243	6.29506	2.99263	1.90791
GIPC1	4.505	4.79669	7.37927	7.49737			PLEKHJ1	13.7976	12.3105	5.31764	4.13312
SERTAD2	0.367136	0.40397	0.630303	0.60286			CEACAM6	1.39313	1.42311	0.546516	0.40052
AKIRIN2	1.87265	2.04039	3.21179	3.04562			DEFA3	14.6874	19.8264	5.66239	4.85097
RLF	0.52744	0.533565	0.905216	0.791286			NPM3	14.7553	14.2571	5.96031	2.65604
ACTRT3	0.744773	0.921542	1.38856	1.27213			MS4A6A	3.70241	2.98054	1.3756	0.568104
EMC7	3.04185	3.9271	5.40266	5.72267			TIFAB	0.45365	0.571434	0.191216	0.0932138
CEP135	0.356162	0.327317	0.560524	0.529779			CMTM6	13.8366	13.6293	3.87843	2.9795
KIF4A	0.78218	0.812139	1.29911	1.24255			ORM1	3.20875	3.48098	1.04201	0.613263
GEMIN2	0.592303	0.648259	0.947042	1.03059			ORM2	0.572274	0.742557	0.154111	0.157764
GXYLT1	0.69342	0.867322	1.2718	1.21597			NRARP	0.61218	0.744744	0.14732	0.161584
ZFYVE21	0.702901	0.644779	1.11795	1.02939
NAB1	0.675349	0.760093	1.19634	1.09081
EFTUD2	4.84325	5.74508	8.33673	8.53091
ACVR2B	0.74128	0.853594	1.20447	1.33574
FAM118B	0.330029	0.331761	0.563022	0.490908
MAPK11	2.42969	2.39402	3.57153	4.10655
GPR88	0.441044	0.453637	0.666739	0.756394
ITPRIP	2.05237	2.16309	3.54916	3.15268
RAB1A	2.50504	2.79561	4.26864	4.14829
CAMK2N2	1.34225	1.13793	1.88847	2.04847
NDUFAF3	7.59415	8.42767	12.4225	12.9987
MTOR	0.644679	0.60815	1.0438	0.943941
KHNYN	5.36433	5.0631	8.94678	7.59162
MFN2	5.2088	5.65216	8.70108	8.52103
GINM1	0.81742	1.00549	1.37505	1.51497
DNA2	0.404881	0.438781	0.671076	0.6661
RRAGA	15.237	19.1426	27.2594	27.1984
VEZT	0.566066	0.659562	0.988811	0.951657
IER5	7.52707	8.7252	13.0808	12.6203
SLC2A6	1.95842	1.67199	3.05182	2.68535
MED19	1.20506	1.49123	2.08923	2.16789
TACC1	1.21428	1.45258	2.12636	2.08406
ELMOD2	0.567286	0.564268	0.916869	0.865232
LRRC14	2.60367	2.5004	4.03302	4.00086
RIC8A	11.551	13.513	19.8711	19.5134
CDCA3	4.58016	5.01253	7.64909	7.40666
BATF	0.870714	1.10511	1.59971	1.5001
WDR54	4.76649	5.43718	7.70459	8.28312
LZIC	1.52667	1.75072	2.64258	2.49015
HJURP	2.06275	2.4448	3.5666	3.48609
PMAIP1	8.8214	9.91168	13.9046	15.3985
RIT1	2.66506	3.07452	4.62655	4.34627
KAZALD1	1.19428	0.982925	1.76831	1.63535
HRAS	4.23931	4.51708	6.89238	6.78896
ITPKA	0.793099	0.815513	1.23508	1.2739
TNIP2	1.76825	2.11406	2.85818	3.19561
S1PR4	1.65944	1.74384	2.56889	2.73413
DCUN1D1	1.54857	1.80347	2.63236	2.58571
ARL3	0.306521	0.317808	0.52084	0.450763
CFAP36	0.349562	0.401359	0.589717	0.578612
RRP36	6.0499	5.7882	9.59519	8.82224
TRPT1	2.61626	3.23477	4.64815	4.45461
PIR	0.290013	0.371103	0.518486	0.509937
CTDSPL	0.351524	0.339271	0.530556	0.543985
MORF4L1	3.71337	4.60499	6.33464	6.6043
PRR14L	0.868303	0.897319	1.47618	1.26791
CBX6	19.1212	16.1585	27.954	26.8353
CRY2	0.370174	0.428135	0.625748	0.612224
NUBP1	0.493995	0.59645	0.805891	0.88479
PCYT1A	0.560552	0.538991	0.894752	0.809716
RPS10	0.854765	1.02458	1.37175	1.53749
LIN54	0.448229	0.451337	0.737556	0.654497
AP5Z1	0.65199	0.645604	1.07572	0.932115
ZRANB1	0.545249	0.680273	0.975984	0.919276
ANKRD9	2.02429	1.59047	2.79713	2.78915
DONSON	0.959243	1.11972	1.65197	1.55931
IMPDH1	7.82021	7.79379	12.3198	11.7948
TRUB1	0.805015	0.820047	1.26026	1.24882
DDX3X	16.1821	17.3369	26.9552	24.7959
TNFRSF1B	3.82172	3.52519	6.01469	5.31701
CYSRT1	0.456424	0.393788	0.623492	0.687405
ZSCAN16	0.33553	0.413058	0.555536	0.598602
ST6GALNAC6	0.670823	0.612661	1.02736	0.950665
DNAJC5	5.02459	5.6052	8.08708	8.28064
RINT1	0.733996	0.76014	1.21262	1.08774
NUF2	0.891403	0.805723	1.36337	1.24837
EIF4E3	0.644198	0.774157	1.07825	1.10235
TMEM206	0.371469	0.32076	0.541424	0.522736
USP33	1.0698	1.08383	1.74748	1.56285
RAB18	2.57817	3.2522	4.5185	4.41536
HTT	0.627441	0.673007	0.998307	0.994121
GTSE1	1.85051	1.94418	3.10519	2.70429
PPIL4	0.869961	0.992682	1.47689	1.37435
FIZ1	2.55014	2.52599	3.92624	3.83507
ZNF211	1.00185	1.18114	1.73555	1.60165
TRIP4	0.313668	0.375017	0.537906	0.513531
SASH3	10.3261	9.44776	16.0712	14.1165
RHOC	2.60019	2.69393	4.26018	3.82155
FAM102B	0.562634	0.555904	0.886837	0.820145
RMND5B	1.04985	1.26491	1.84372	1.68714
ATP2A2	5.00203	5.78799	8.45447	7.9982
ADRM1	9.06274	10.0826	14.7635	14.4157
STAP1	0.300836	0.335516	0.515885	0.453714
SLC31A1	1.54832	1.51773	2.38562	2.28494
SLC39A13	1.54349	1.4053	2.4001	2.09149
SPAG7	4.50282	4.8785	7.23935	7.04811
ABHD2	1.14368	1.3832	1.89188	1.95543
TBC1D10B	7.21208	6.6011	11.2341	9.77229
TUSC2	3.05876	3.77605	5.37465	5.01386
PFKFB2	0.342339	0.337108	0.509537	0.521166
MELK	0.609728	0.690904	1.04018	0.931258
WBP4	1.63389	1.73417	2.60058	2.50198
TMEM9	1.32668	1.41103	2.07351	2.06613
B4GAT1	3.97474	4.00059	6.38815	5.6602
ENTPD7	0.596071	0.666268	1.00091	0.905205
TMEM138	1.84286	2.11869	3.14787	2.82997
AGPAT3	0.819479	0.889836	1.2471	1.33209
DLGAP5	2.51004	3.00126	4.00402	4.29199
CEBPE	16.2587	18.5494	25.6039	26.772
CDCA8	6.23072	7.22763	9.64437	10.5899
ACVR1B	0.837432	0.952723	1.40186	1.28936
AK4	0.849072	0.828878	1.27163	1.24954
TEFM	0.518168	0.575979	0.782501	0.859931
MPHOSPH9	0.529627	0.51483	0.841391	0.726322
ACBD3	1.32059	1.52947	2.20722	2.06892
NAT6	4.82892	4.51917	2.88331	3.3418
CLTCL1	0.708129	0.671427	0.435533	0.482316
TRIM24	1.07875	0.98067	0.670646	0.699519
MFSD10	24.3175	24.336	14.5851	17.7333
LSM14B	2.97822	3.01924	2.00362	1.98008
VPS36	6.57087	7.28589	4.28535	4.90927
JAK1	1.34344	1.37749	0.941442	0.863486
DUS3L	7.21516	7.46179	4.51063	5.21782
LPCAT1	3.89229	3.76881	2.29873	2.77416
ACSF2	0.994973	0.906703	0.626661	0.626766
FOXC1	10.0662	9.48078	5.9465	6.90299
MAGED1	1.98262	1.896	1.23496	1.3083
ZC3H14	0.940999	0.854749	0.581098	0.59514
SEPW1	9.72714	10.5441	6.54243	6.72968
PHYKPL	0.661613	0.708375	0.428259	0.46733
ARIH1	0.587718	0.625576	0.394617	0.397108
EIF2AK1	3.13847	3.44428	1.93112	2.34106
ANKRD27	1.67436	1.67553	1.09361	1.0789
MEGF9	1.17268	1.18318	0.731436	0.795517
PPP1R2	2.03013	2.34443	1.42693	1.40362
RPUSD3	5.26085	5.38067	3.30434	3.57785
GLTSCR2	26.3635	26.4104	15.046	19.081
CCDC47	3.52572	3.83799	2.25077	2.5015
ALDH6A1	1.52652	1.4355	0.971634	0.938662
MCUR1	2.94389	3.26335	1.94038	2.05765
FAM86C1	0.601626	0.631239	0.359626	0.434155
C1orf228	1.73053	1.72831	0.99377	1.21829
ACTN1	7.13674	7.77692	4.46649	5.06737
SEPTIN8	1.93056	1.90026	1.20268	1.24124
HENMT1	2.3632	2.7303	1.55391	1.69246
ZNF551	2.11045	2.07915	1.23173	1.4337
CEP41	1.42679	1.4541	0.933429	0.898394
ACSS1	1.50371	1.71698	0.947201	1.09967
IVNS1ABP	5.62384	5.15627	3.73971	3.10648
GINS4	2.58635	2.42423	1.49433	1.68748
HAAO	0.492018	0.550799	0.362913	0.298478
ADAM17	1.39847	1.46667	0.905854	0.909678
ZNF746	1.00698	1.14197	0.654156	0.707518
EML3	3.72186	3.54965	2.37093	2.2332
CES3	0.579147	0.542292	0.367165	0.342393
COMMD3	4.60936	4.68553	2.62551	3.24627
ARHGEF6	4.03746	4.54022	2.44534	2.96615
TRIM65	4.16896	3.8777	2.24892	2.825
DPH1	1.45767	1.47672	0.836394	1.01234
RAB3GAP1	0.474156	0.519273	0.31208	0.313651
PCYT2	9.94475	9.30634	5.49979	6.62459
CHAMP1	12.2261	13.5425	7.48311	8.66219
MCM5	18.4808	19.9067	11.8415	12.2042
CLEC5A	21.5562	24.1532	13.4626	15.1372
GATC	1.13908	1.23916	0.746549	0.741267
MCM3	19.0243	18.2485	11.34	11.971
SNW1	2.77691	2.67393	1.72435	1.68282
DHRS4L2	0.594882	0.63428	0.355158	0.412566
CAPN2	2.05768	2.0252	1.19484	1.35513
AP4M1	1.28683	1.23295	0.79109	0.776363
DNAJC21	2.96806	3.39091	1.79801	2.15491
ZNF714	0.594302	0.547729	0.33994	0.368798
FES	11.5401	10.8008	6.67932	7.17936
FAHD2A	1.55245	1.57835	0.851126	1.08001
PPDPF	63.6744	57.4034	34.3743	40.3037
CORO2A	1.58351	1.53774	0.870847	1.05071
SGSM3	0.900103	0.976409	0.515536	0.638835
P2RY1	1.97636	1.88637	1.20167	1.17344
MTR	1.03789	1.01714	0.626813	0.633701
AZU1	77.5067	77.3201	41.213	53.7541
PRPF39	0.786708	0.756715	0.520342	0.425765
PTK2B	1.19132	1.05247	0.736697	0.637178
CDK2AP2	48.3594	53.3425	30.2056	32.0651
KIF2A	0.54722	0.517072	0.301224	0.349476
PTPN1	1.2499	1.25538	0.726398	0.804166
NASP	7.37534	6.83416	4.13477	4.54565
FUBP1	4.34675	3.84865	2.40176	2.59783
GNPTG	1.17476	1.40349	0.762069	0.810002
NFKB1	0.853305	0.912974	0.513013	0.563202
ZNF614	2.26715	2.07948	1.21917	1.42008
LARS	3.87417	4.04267	2.1616	2.64419
TCFL5	0.782336	0.740416	0.422526	0.500339
PCBD1	9.91809	10.6472	6.09221	6.34961
INTS10	3.43552	3.82834	1.96014	2.41942
CETN3	1.88601	1.8783	1.15114	1.11818
IFT172	0.611568	0.612874	0.350978	0.38694
HDAC1	3.87923	4.15644	2.45955	2.37764
STAT5A	1.05267	0.970353	0.566282	0.64903
C1orf106	1.06392	1.01647	0.531835	0.716266
ARL2	1.88401	1.6635	1.18492	0.943098
NIPSNAP1	3.15162	2.8241	1.6876	1.8963
TCEAL8	26.2521	29.0707	15.3562	17.8021
SPATA20	3.69637	3.29225	2.06307	2.1232
POLD2	20.6048	22.2385	11.6203	14.0284
LIG1	2.52738	2.40064	1.41487	1.53234
KLF7	0.758723	0.780858	0.438411	0.482276
FOXO3	0.624724	0.704266	0.379614	0.414329
MCFD2	3.70353	3.96418	2.33798	2.24218
ALDH2	1.18248	1.1163	0.660347	0.71209
SRP19	1.32373	1.49731	0.812328	0.870833
C14orf119	7.32816	8.20412	4.38902	4.86314
ELOVL6	0.612081	0.534498	0.362258	0.319548
UBALD1	4.5989	4.32472	2.44631	2.85995
MIIP	2.73	2.48952	1.36937	1.72033
SETDB2	1.04712	1.0818	0.619213	0.6401
GOT2	5.6869	6.46498	3.2227	3.96474
SEPTIN11	4.39252	4.72694	2.40191	2.99027
ZNF736	0.826072	0.845179	0.502273	0.485007
MED1	3.84581	4.13413	2.20671	2.49658
CHCHD10	14.9257	16.408	8.16329	10.2252
YARS	5.5509	5.92369	2.85289	3.87553
CCAR1	1.71267	1.50243	0.85121	1.02678
FAM129A	0.945298	1.0553	0.544923	0.619527
TUBE1	0.58674	0.586503	0.3049	0.377807
ARFGEF2	0.531448	0.550125	0.306675	0.321889
PTPN18	6.43429	6.25008	3.58932	3.77437
RWDD2B	1.55822	1.70689	0.875622	1.01971
NNT	3.38783	3.88482	1.98936	2.22648
SLC39A14	1.53688	1.67738	0.795268	1.06572
TMEM129	6.76515	6.87285	3.44911	4.41688
TRIM6	0.968285	0.852719	0.542203	0.506006
SMPD4	4.02289	3.99606	2.19243	2.42066
ENOSF1	0.501273	0.501317	0.280468	0.295807
PIP4K2B	3.29649	3.09256	1.8003	1.86886
SLC25A1	48.006	49.8753	24.8322	31.3699
MAN2B2	3.70476	3.64493	2.00727	2.20764
ING4	1.46504	1.68098	0.821816	0.980286
VPS26A	1.66285	1.89613	1.02741	1.00665
MCM7	97.8517	107.76	52.6731	64.7109
CTDSP2	6.63937	6.45956	3.66753	3.7972
STAT5B	1.32588	1.34692	0.739443	0.780932
MIS18BP1	2.47149	2.14142	1.28205	1.34129
PADI2	0.506293	0.434613	0.295797	0.23908
ICK	0.699557	0.798162	0.390262	0.461072
MINA	0.632418	0.666182	0.31384	0.423794
KLHL24	0.742534	0.881721	0.43562	0.486507
SYPL1	10.9556	11.8779	6.48162	6.46387
NDRG2	0.749722	0.744471	0.379185	0.46749
NEK9	3.22421	3.19989	1.69438	1.94382
PYM1	0.85461	0.984996	0.486665	0.554114
IRAK3	1.67192	1.75053	0.863773	1.06893
IL18	1.12456	1.11437	0.603756	0.655632
C11orf54	0.990654	1.16307	0.598774	0.611408
ARMCX6	6.45349	6.89026	3.5423	3.94436
SLC43A1	0.917776	0.870821	0.475512	0.52753
CCDC86	3.75539	3.48665	1.82994	2.21826
METTL21B	0.758314	0.749755	0.380048	0.462568
GLT8D1	3.25785	3.26251	1.76744	1.86583
ZNF354A	0.529101	0.546599	0.294188	0.305015
RTF1	1.49658	1.40722	0.73667	0.880081
ERGIC1	1.06828	1.04882	0.509837	0.666415
TM9SF4	2.04939	1.99516	1.11833	1.12457
RNF24	1.22923	1.26634	0.660208	0.721946
SIAE	0.512619	0.519192	0.279042	0.291188
RBMS1	0.635788	0.613952	0.3924	0.297833
HACD1	0.806533	0.822462	0.380359	0.51871
PIGT	24.7366	24.9259	11.8324	15.361
SERPINB8	2.63465	3.20916	1.54064	1.64912
MRPS2	6.29621	5.77733	3.14311	3.44577
FAM213A	6.17342	6.39357	2.98607	3.85371
REEP6	3.91859	3.35524	1.80217	2.15052
BCS1L	5.65976	5.46043	2.73596	3.28117
CCDC117	4.28221	4.84644	2.42146	2.51672
BCL6	0.975248	1.03053	0.54905	0.534139
PRELID3B	13.8101	15.747	7.64277	8.29037
RMND5A	2.50997	2.7637	1.29381	1.54553
TBC1D1	0.780251	0.840427	0.4017	0.4708
RNPS1	10.5803	9.96851	5.38308	5.67189
CHML	4.60905	4.87741	2.41284	2.68972
MCM4	30.7161	30.6452	15.4617	17.4866
MOB1B	0.609695	0.555415	0.305222	0.320127
FAM21C	0.717961	0.698376	0.374555	0.384658
FHL1	0.668849	0.659852	0.308048	0.402663
C1orf216	4.31064	3.86076	2.10051	2.26908
MPV17	4.08852	4.55264	2.15042	2.46136
PHGDH	4.45527	4.5199	2.15191	2.63811
TM7SF2	6.89467	7.16274	3.31492	4.18722
SLC9B2	0.732885	0.70718	0.323786	0.444164
CTNNB1	3.68347	4.11762	1.95442	2.17705
PXK	1.48035	1.51771	0.666909	0.919266
SLC29A1	6.67115	7.31085	3.00993	4.38218
SH3KBP1	1.15823	1.2371	0.579335	0.686172
KCNJ2	0.547126	0.576987	0.280258	0.313562
TPST2	0.551442	0.545977	0.287842	0.291617
APOBEC3C	32.7649	31.6866	16.2005	17.8132
TTC3	1.71874	1.84559	0.800782	1.07909
RASGRP2	5.33816	4.96351	2.39101	3.01993
ZNF93	1.93914	2.13723	1.07307	1.06673
PPIP5K2	2.48537	2.80656	1.33592	1.44094
FAM21A	0.558983	0.568762	0.294133	0.297326
NME4	9.15525	9.94785	4.26796	5.74732
ZNF35	0.697858	0.802786	0.349496	0.436272
PDP1	1.16707	1.33889	0.627279	0.684125
PSIP1	5.9046	5.83036	2.73976	3.40057
NADK2	1.41763	1.43417	0.674764	0.815513
ZNF845	1.66608	1.90063	0.877295	0.986554
GAS7	0.791738	0.715486	0.390986	0.391134
TTF2	2.10608	1.84111	1.00262	1.04299
EDEM1	21.531	17.8452	9.42613	10.9224
PCYOX1L	6.29687	5.40366	2.97578	3.0664
ADA	0.737064	0.693113	0.325925	0.412244
ATP8B4	0.505833	0.530161	0.231147	0.302824
NXF3	2.21016	2.37953	0.979001	1.38045
STOM	8.07201	9.30705	3.73721	5.19298
CAPZA1	9.41366	11.5047	5.55862	5.18642
DUSP16	0.407999	0.506111	0.221032	0.246924
ADAMTS1	7.48135	7.42435	3.49985	4.13042
AP1AR	1.03419	1.0917	0.506474	0.581361
MFNG	9.00434	10.1553	4.27559	5.47432
FYB	1.45038	1.29176	0.675541	0.717681
SLC1A4	6.47272	7.88894	3.27813	4.01403
CRIP1	1.30151	1.46797	0.775283	0.628293
MBLAC2	1.96369	1.94728	0.845354	1.13571
AMER1	0.805592	0.74117	0.321579	0.461835
CSF1R	1.35644	1.45386	0.612808	0.806567
ARHGAP31	0.534569	0.456486	0.248956	0.251175
CITED4	30.2753	29.8349	11.8007	18.3954
RNASE2	932.414	1049.03	435.362	559.044
C1QL3	0.694745	0.745924	0.333982	0.384313
AKAP1	2.50604	2.45274	1.0443	1.42592
DYNLL2	12.0737	11.0359	5.57554	5.93555
HOMER3	5.95046	6.64841	2.4956	3.76184
CARM1	2.24798	2.04665	0.950501	1.17405
LYRM7	1.90738	1.84294	0.79374	1.05746
PRTN3	44.6456	39.6432	17.2288	24.3608
RHOBTB2	1.27309	1.20742	0.604949	0.618354
OR9A4	1.97189	1.62949	0.799806	0.975092
SPAG6	0.939735	1.00058	0.41379	0.539664
CHURC1	1.77367	1.94218	0.823282	1.00079
SATB1	1.4769	1.56255	0.671596	0.810527
RAB9B	0.62622	0.549425	0.307973	0.263456
CSNK2A2	2.84517	3.15022	1.28426	1.62637
ZNF107	1.50915	1.72451	0.741016	0.828432
ARL6IP6	1.37828	1.62452	0.602053	0.854752
BCL11A	1.0264	1.19502	0.468191	0.607692
COQ8A	0.653223	0.69677	0.273082	0.380592
FAM98A	6.24585	6.63914	2.90279	3.33208
CD4	6.33157	5.50582	2.61625	3.07573
THEM6	2.57454	2.67507	1.03815	1.48507
FAM78A	6.20573	5.83166	2.81537	2.93901
RPL3	123.491	134.071	53.3245	69.7042
ODF2	3.04454	2.75866	1.46029	1.29162
IFT20	1.12732	1.18422	0.488032	0.607133
TP53	3.72733	3.59047	1.59092	1.87443
ZCCHC9	2.37074	2.73647	1.25761	1.15552
ETS2	7.95191	8.00708	3.32019	4.20642
MBTD1	0.635889	0.644084	0.267662	0.335699
GNE	0.69613	0.69	0.323569	0.328953
BRCC3	0.929244	1.10528	0.43404	0.518762
LIMA1	1.10192	1.10384	0.541783	0.491087
VMAC	0.594607	0.620773	0.288731	0.279318
PAN2	1.307	1.13239	0.663297	0.472068
MRM2	3.97141	4.73919	1.83929	2.21108
RNF6	2.97798	3.58787	1.36552	1.68678
C8orf59	1.33629	1.50733	0.518604	0.802021
ZNF813	1.24581	1.53309	0.576353	0.710757
CPSF2	4.5297	5.33201	2.17159	2.39083
USF3	1.10225	1.10005	0.49794	0.520531
PLEKHA3	0.717964	0.91121	0.357629	0.395189
EVI2B	4.69354	5.29542	2.0045	2.60872
SRP72	8.23054	9.44735	3.52134	4.63987
PNPLA4	0.680917	0.768763	0.301055	0.368003
GOLGA8N	0.641136	0.571966	0.253619	0.304554
PARP1	14.5767	14.081	5.80793	7.37257
GPT2	2.51484	2.43022	0.992216	1.25997
ALAD	3.74096	3.60867	1.74183	1.59613
ZNF765	0.898516	0.990209	0.401296	0.455668
MCM6	8.85708	8.94461	3.69684	4.36772
RFX5	10.4372	12.1624	4.80701	5.41659
TOP1MT	3.27886	3.01203	1.22554	1.61889
MGAT4A	0.642289	0.632926	0.292871	0.282704
SPCS3	12.8414	15.7069	5.81273	7.05537
SPIN1	1.2631	1.39963	0.492719	0.705936
REST	3.36252	3.82716	1.54562	1.69064
MEF2D	6.86336	5.54307	2.6306	2.94701
HLTF	1.57421	1.37281	0.643681	0.679945
NIN	1.91879	1.64698	0.845356	0.753345
CEP68	0.514761	0.521206	0.201401	0.262662
ZNF485	0.504576	0.483885	0.199781	0.242156
PLEKHB2	1.01004	1.21422	0.496259	0.498178
PTPRC	2.69842	2.9179	1.20985	1.29939
UGDH	2.65099	3.30739	1.17087	1.48428
FUT7	5.68711	4.88122	2.2778	2.42269
HSD11B1	0.695061	0.685612	0.302241	0.31083
DCAF17	0.922422	1.08805	0.420127	0.471498
LCP2	4.18847	4.48838	1.71472	2.12899
RAB37	0.873591	0.930214	0.361541	0.434398
UAP1L1	3.09338	2.78041	1.49517	1.09386
AFMID	1.1976	1.179	0.445656	0.592178
RSAD1	4.97954	5.08098	1.76043	2.63092
MARCKSL1	36.3723	32.9312	13.1517	17.0897
TPP2	4.21303	4.08549	1.92225	1.69692
HOXA9	14.4014	14.5652	5.82571	6.79341
DDN	2.47367	2.16419	0.774452	1.24408
CERS2	8.02385	9.4799	3.88173	3.73568
SELPLG	7.61365	7.86212	2.58515	4.12558
AK3	1.71819	1.89366	0.720251	0.84498
TRIM44	1.22165	1.29183	0.516316	0.572342
GOLGA7	2.96001	3.7447	1.3756	1.52682
ZFP36L2	129.87	129.961	40.8808	71.48
HSD3B7	0.530878	0.52235	0.217194	0.237018
ADPRH	2.4089	2.9517	1.03057	1.27717
C11orf45	1.81163	1.75345	0.744336	0.789889
CABLES2	1.7752	1.5802	0.711219	0.728749
BTG1	9.3187	11.6366	4.08088	4.83001
DIAPH1	2.76488	3.35873	1.23746	1.35345
HACD3	1.93338	1.90034	0.73198	0.888443
FCGR2A	2.18617	2.49929	1.06992	0.895348
KIAA1462	0.575478	0.479171	0.223828	0.218363
AC021106.1	10.849	11.1929	4.32558	4.91537
IMPA2	0.518728	0.570739	0.191146	0.265234
ATP6V1D	0.536467	0.697574	0.271831	0.243928
TRAM2	0.639894	0.691348	0.286279	0.26944
RNASE3	181.603	209.321	60.8774	101.792
GNAI1	0.57259	0.695328	0.263389	0.263456
PDZD8	6.45591	7.48116	2.25377	3.49647
FNBP1	1.39597	1.30069	0.563534	0.545966
GLTP	2.29747	2.70853	0.998428	1.0586
FTSJ1	6.70451	7.55271	2.53866	3.30758
CBX5	5.24143	5.46887	1.88887	2.43176
SPG20	1.0497	1.14797	0.328349	0.556591
SORL1	0.857246	1.02037	0.326497	0.42868
MUC15	1.62503	1.78272	0.625856	0.744734
SNAP23	1.14476	1.32402	0.451927	0.537293
ABCC1	0.658835	0.561261	0.238824	0.24797
HLA-DMA	0.751345	0.616508	0.243531	0.301589
CYBB	18.2285	20.5267	6.49594	8.90022
TSPAN2	1.08214	1.21931	0.378018	0.523711
ZFAND2B	1.5259	1.43822	0.524395	0.629203
PPP1R3E	0.933621	0.860893	0.36632	0.332023
CDCA7L	1.62577	1.64796	0.502639	0.764409
TNFSF4	1.54188	1.73977	0.538653	0.72963
NDUFA4L2	1.67365	2.11373	0.642822	0.819433
PRKAR2B	0.974446	1.05641	0.329321	0.450371
CCL23	3.72269	4.04468	1.15482	1.79742
HSD17B8	2.92483	3.11596	0.782691	1.50963
TRIP13	2.35771	2.82102	0.965641	0.979445
THNSL1	0.869557	0.903891	0.292905	0.371674
GORASP1	5.00255	5.17514	1.9916	1.77275
URI1	1.49589	1.67902	0.498012	0.675924
PKP4	0.965695	0.998205	0.336117	0.387996
HIPK2	1.92121	1.85567	0.626625	0.761136
HAL	0.940685	0.945536	0.307328	0.383552
CDCA7	2.80447	3.26469	0.928497	1.28404
TOR1AIP1	4.25792	5.38453	1.5246	1.98827
SLC26A2	2.16824	2.35474	0.751772	0.894777
IFRD2	15.7119	17.473	5.28074	6.74279
MBNL1	2.9813	3.69021	1.14614	1.26964
HLA-DRA	7.65849	5.81701	2.30851	2.53652
OTULIN	1.19656	1.31439	0.428915	0.47165
MLC1	2.9547	3.27966	0.73705	1.49724
GPKOW	2.88997	2.86731	0.931698	1.13003
PTGER4	3.25243	3.012	0.893283	1.33974
PPIL1	2.82026	3.44986	0.87071	1.33639
CCL5	16.3363	17.1076	4.69289	7.04443
HAPLN3	1.56296	1.69464	0.470139	0.67129
FAM46C	4.14722	4.3949	1.15882	1.83395
FUBP3	2.81886	2.6829	1.01885	0.897665
TFAP4	2.03202	2.59559	0.624581	0.978705
CFAP97	1.08918	1.13308	0.333945	0.433352
MTFR1L	1.03087	1.16127	0.431429	0.323908
ABHD14B	2.87135	2.82445	0.875453	1.08023
PJA1	3.15812	3.1821	1.2033	0.972459
CTXN1	1.23347	1.32062	0.305724	0.568979
CCDC28B	3.00812	2.94453	1.10343	0.921853
AK2	8.56639	11.0882	2.90676	3.77568
SERPINB2	4.02492	4.70038	1.47087	1.49151
SMIM3	3.35122	4.24963	1.11573	1.43892
DERA	0.429972	0.570304	0.140677	0.195065
METAP2	4.069	4.48558	1.28071	1.56396
PDCD4	14.2096	13.5482	3.89699	5.32661
MDFIC	0.777993	0.941392	0.241782	0.329274
PIP4K2A	1.25223	1.32125	0.403182	0.446734
SLC39A10	0.569685	0.610521	0.163221	0.226078
MS4A7	5.99324	6.94048	1.24313	3.01793
SLC25A23	10.1651	7.95654	2.81435	3.14253
MXD4	3.3447	4.1375	1.06792	1.3756
GLIPR2	5.52016	6.94244	2.00096	2.05684
PRMT2	2.37547	2.2932	0.769562	0.736924
ARPC5	46.6125	60.9996	13.8638	20.3401
OPN1SW	0.549347	0.606412	0.150632	0.210914
TMEM150A	1.1525	1.17943	0.302335	0.425747
KDM1B	0.679606	0.825286	0.227128	0.239962
EIF4EBP3	0.715999	0.732259	0.241926	0.204657
ITGA4	6.30146	6.48364	1.57746	2.33763
GPX7	8.89536	9.69124	2.15031	3.53283
RPL22L1	18.5626	22.138	4.79482	7.6121
GNPNAT1	2.28753	2.84231	0.631535	0.920189
NR1D1	0.494751	0.592357	0.198635	0.128766
FKBP7	0.671559	0.774365	0.169837	0.265019
OGDHL	1.32895	1.08221	0.283035	0.440704
FERMT1	0.633648	0.730608	0.133397	0.27378
COL2A1	1.95536	1.42269	0.49103	0.516128
SPDYE3	0.547515	0.593652	0.160826	0.177065
KANK2	1.37349	1.01058	0.335916	0.36851
SRPRA	41.8643	43.9284	12.9259	12.4124
PLAC8	5.13591	6.39819	1.31579	2.08773
CALU	7.95153	8.9694	2.51241	2.43218
LSM7	11.3756	15.0059	3.08122	4.55891
ACO1	0.897089	1.08376	0.270915	0.302543
FAM89A	0.499571	0.529218	0.13285	0.163469
CD24	3.55807	3.48658	0.898886	1.11435
MCU	0.461947	0.59616	0.129983	0.171945
AFF2	0.551982	0.47075	0.101979	0.188386
FAIM	0.530992	0.585701	0.132167	0.184393
CCR2	4.24691	4.41952	1.19832	1.25455
CLECL1	2.97405	3.51809	0.664408	1.16859
MYC	49.8684	54.0923	9.7687	19.4164
CNPY4	1.2395	1.56049	0.342877	0.435084
NUCKS1	19.0199	23.2213	5.49216	6.20149
CAMKK2	1.84786	1.93124	0.40634	0.618594
CST7	25.61	24.4669	4.5644	8.8169
CLEC12A	3.3755	4.37622	0.677464	1.3826
DLX2	2.20511	1.86127	0.470361	0.603134
UBASH3B	0.5623	0.666763	0.163099	0.159432
ELANE	4.95679	3.9572	0.864579	1.46278
CTSG	317.349	426.417	67.9567	125.143
RFFL	0.420355	0.510316	0.13247	0.108061
CERKL	0.719173	0.722135	0.154755	0.21601
PLOD1	3.70945	4.16654	1.03549	0.971391
ALCAM	0.54915	0.640109	0.122113	0.177429
STOML2	34.4782	44.634	9.04159	10.659
FLT3	0.819626	0.856238	0.164683	0.247411
TMEM254	0.794879	0.890395	0.204528	0.206374
LANCL1	1.73586	1.80692	0.41445	0.43966
IRX3	27.2975	28.0104	4.56761	8.52419
BZW2	0.650045	0.843633	0.118638	0.226534
ZEB2	3.05016	3.06463	0.560942	0.788575
CXCR4	44.0797	56.3386	7.76439	13.7672
IL13RA1	0.881289	1.02735	0.16586	0.232874
C3orf80	0.617252	0.520084	0.086436	0.143429
HGF	3.66659	4.95688	0.522869	1.1805
RAB8A	7.2254	8.58853	1.30494	1.79442
SLC2A4RG	11.638	13.4728	2.02211	2.57784
TTC37	1.29483	1.30287	0.240428	0.209835
RAB7B	2.31488	2.01524	0.366912	0.376861
PTMA	251.425	355.328	30.5839	73.6285
ABCB10	1.36982	1.66787	0.231183	0.286123
LAMP5	1.76048	2.26518	0.163277	0.522002
RPL30	15.6351	19.6969	2.57522	3.36636
NANOS1	0.972788	1.12089	0.089609	0.221999
ADAMDEC1	0.809269	0.690722	0.100184	0.117116
NOG	1.71405	1.5125	0.144955	0.149449
TIFAB	0.8321	0.670151	0.0335193	0.0983585
EXOSC5	4.45802	5.41823	0.316396	0.49157
