# Supplementary material for: Differentiation block in acute myeloid leukemia regulated by intronic sequences of FTO
Source: iScience. 2023 Jul 11;26(8):107319. doi: 10.1016/j.isci.2023.107319 (PMC10393733; doi:10.1016/j.isci.2023.107319)
Supplement: Table S3. Genes differentially expressed in FTO-lncRNAhigh, IRX3high versus FTO-lncRNAlow, IRX3high primary AML cases (data from McKeown et al.14), related to Figure 7 [file mmc4.xlsx]

## Sheet: Sheet1
Table S2. Genes differentially expressed in FTO-ncRNA high, IRX3 high versus FTO-ncRNA low, IRX3 high primary AML cases (data from McKeown et al., 2017). Related to Figure 7.
	FTO-ncAML low, IRX3 high													FTO-ncAML high, IRX3 high
Gene symbol	SA58	SA60	SA65	SA16	SA36	SA54	SA64	SA38	SA22	SA61	SA33	SA25	SA51	SA62	SA45	SA63	SA15	SA56	SA49	SA46	SA44	SA42	SA23	SA48	SA50	SA43
NCR2	0	0	0.0564869	0	0	0	0.0735466	0	0.142349	0	0.0198076	0	0	0	0	46.1226	0	29.6091	2.46184	2.061	0	0	1.64369	0	78.4884	41.0889
DPPA2	0	0	0	0	0	0	0	0.0758358	0	0	0	0	0	0	0	0	2.27182	0	1.6275	4.44135	3.52743	0	0	0.558524	3.58892	2.55331
SNCAIP	0.0999477	0.0528556	0.0266026	0.0658566	0	0	0.637794	0	0	0.531127	0.017014	0	0.0439348	3.22815	31.7636	1.77925	1.78448	3.22815	10.6344	5.51263	11.2009	12.1838	27.2204	87.3223	57.4768	37.0145
SLC7A2	0.082073	0.0823207	0.0324382	0.0650048	0.0597413	0.3887	0	0.00652785	0	0.091259	0.0933357	0	0.0307679	0	22.5508	0	0	2.16399	23.6243	0.255808	0.450292	3.76616	0.846957	3.53856	2.35794	3.09598
ANKRD1	0	0.0822023	0	0	0	0	0.0474621	0	0	0	0	0	0	3.18261	0	2.17581	0.699456	2.03733	0	0	0	0	0	0	0	0.251563
ADAMTS1	0.0835848	0.0751428	0.0930298	0.0664639	0.0579668	0.0465044	0.185607	0.0254642	0.384323	0.824407	3.79323	0.759538	0.545905	0	0	5.86184	0.521956	2.87651	10.7749	169.086	10.999	14.3888	9.03194	38.2319	57.6117	114.215
SLC10A2	0	0	0.0261995	0	0.140987	0	0	0	0	0	0	0	0	0	0	0	2.72286	0	0.791956	0	1.46158	0	3.79862	0.596335	0	0.892986
HOXB9	0.374734	0.130383	0.130814	0	0.24977	0	0	0.082925	0	1.38912	3.28525	2.68738	0	0	4.76885	101.003	0.652102	137.102	1.62461	0.279971	0	0.273546	4.66238	11.8943	171.148	77.5034
NETO1	0.112119	0	0.0416272	0	0.0229196	0.0523757	0.0165623	0	0	0	1.18173	0.784676	0.24852	0	18.4213	0	0.546223	2.50545	15.8853	9.52942	40.2195	3.97837	2.05118	9.40685	29.6091	5.58348
CLC	0	4.2057	0	9.46113	0	3.06568	1.55438	0	1.12401	3.32244	0.0424391	3.30101	1.64778	509.821	66.3975	42.0338	16.4775	8.43503	6.63253	316.528	89.046	0	39.3405	25.8356	27.4126	34.3681
FAM84A	0	0.0697601	0.0248664	0.0782402	0.0210069	0.0305248	0.0219041	0	0.0901383	0.329387	0	0.395275	0.0259898	1.27935	0.303831	0	0.509723	0.566156	0.0933012	5.53461	2.45471	1.06975	2.89402	2.34608	7.9958	11.073
PTPRD	0.0995772	0	0.0410116	0	0.233754	0.0376565	0.0164731	0.0237488	0	0.0733399	0	0.326008	0	0	1.1694	0.11795	0.544652	0.552937	5.12909	0	0.584343	2.5996	1.88056	8.09425	1.41029	4.66945
PLS3	0.0963471	0	0.171271	0	0	0.0362107	0	0.164325	0	0	0	0	0	0	5.60896	0	0	0	1.56029	2.45641	0.93786	0	0.449224	0.07774	3.35695	0
HHIP	0	0	0.0435562	0	0.162474	0.0538056	0.0183646	0.0363197	0	0.0730354	0.034205	0	0.804692	0.496665	0.396876	0.128239	0	0.551507	1.15026	4.6098	4.85559	0.558966	1.99421	1.50676	16.7329	3.21094
DPPA4	0	0.275411	0.105363	0.932851	0	0.24977	0	4.52505	0.106775	0.08447	0.00817491	8.43503	0.177554	27.9139	9.07451	0.165365	38.561	0.620399	16.7364	46.3674	52.0446	0.093212	22.9534	12.5212	126.108	51.5166
HDC	0.130182	1.8935	0	0.318201	3.52494	1.45362	0.423269	0.130971	0.785337	6.05302	0.97367	0.430449	49.7677	389.937	8.10205	22.8491	0.767869	0	8.85493	544.294	173.19	1.73964	113.795	63.1222	311.883	82.8038
RP11-624J6.2	0	0	0	0	0	0.518799	0	0	0	0	0	0	0	0.793047	0.664911	0	0.750456	5.11051	0	2.88724	0	0.924231	0	0	0	0.666039
GNG4	0.113305	0.0559465	0.295042	0	0.122371	0.0527731	0.0667657	0.0124743	0	0.36968	0	0.439369	0	3.07197	3.75877	1.80539	0	0	0.415417	13.8559	2.69892	0.804692	0.382491	0.161094	7.07957	0.227801
CHRNB4	0.0908836	0.0889953	0	0	0	0	0.0316874	0	0	0.155505	0.0303557	0	0.0639553	0	3.05093	0.35059	0.559386	0.718551	0.36145	0.858297	0	0	0	0.272282	3.64307	0.172813
NEK10	0.177305	0.183976	0.0457435	0.0634038	0.0398643	0.0343681	0.164325	0.805171	0.0977071	0.0743818	0.989443	0	0.0897106	0	0	0.119467	9.89708	4.33088	1.01641	0.575551	4.02955	0.259076	15.1656	13.5046	5.22495	5.64105
VANGL2	0	0.340203	0.0227024	0.474841	0.150702	0.42737	0.0860406	0.1473	0.120662	0.190384	0.962645	0	0.092263	4.87769	0.353108	4.69275	8.34713	4.89576	0.241489	8.37716	5.73407	0.16593	1.22539	0.149484	20.45	0.290857
SEMA5A	0.0970361	0.243918	0	0.0928427	0.0257564	0.102922	0.0146266	0.0543066	0	0.214093	0.0518478	0	0.045283	0	4.46521	2.84015	0	4.51157	2.36023	0	2.05269	0.125195	0.842808	0.209811	0.0654309	0.44351
ANKRD7	0	0	0	0	0	0	0	0	0	0	0	0.388318	0.235563	0	3.81502	1.34311	0	0	0.643661	1.58929	1.33271	0	0	0.815186	1.22744	0.826014
TCN1	0	1.5639	0	0.13401	0.275897	0	0.459264	0	0	1.74229	0.180152	0	1.4513	35.5519	4.50282	1.07513	4.74646	0	7.01336	1.10318	4.75755	0.341384	22.5734	16.0184	9.10922	0.734298
NPTX2	0.525187	5.70291	1.76992	13.5487	1.25096	0.386537	0.863186	3.95159	7.8818	0.466738	2.765	0	0.653211	14.014	50.2691	174.524	0	121.599	65.5244	1.82771	175.249	35.6034	49.0289	33.7501	3.62306	0
KHDRBS3	0.151555	0.138876	0.068166	0.341384	0.0760619	0.687448	0.129476	0.0239207	0.141553	0.358649	0.451101	0	0.0347284	6.10409	3.96177	2.18093	3.14589	0	0.442791	5.66662	9.93733	2.94734	1.91748	3.29686	4.30112	1.33743
TNFRSF19	0.0903607	0.252114	0	0.33873	0.0434807	0.205617	0.0377446	0.0663968	0.105863	1.36196	0.0152312	0.728132	0.0367507	2.73139	2.59654	5.95192	8.21765	5.06847	1.57182	7.62601	7.74806	0.409459	1.13689	1.35283	6.10243	3.2533
DIO2	0	0.0527947	0.0781308	0	0	0.0309052	0.0438469	0.019853	0.140594	0.240173	0	0	0	0.60053	0.310538	0.504926	1.06153	1.50503	0.134972	4.18473	1.09496	0.140687	0	0	0.203449	0.107628
CTXN1	0.160062	1.4154	0	0	0.285826	0.0632162	0.532998	2.46769	0.843024	1.62878	0.0747589	0.602922	0	11.6006	16.9106	18.1062	4.20973	4.44338	1.75464	34.6539	18.2206	2.95141	0	2.30672	13.2694	1.24834
PARD3	0.276745	0.321534	0.0532	0.0675728	0	0.469303	0.0928585	1.49703	0.260789	0.300869	0.309493	0	0.0535534	0	12.9141	0.151173	21.1314	0.590872	3.66196	1.81273	8.97237	1.4316	2.81345	1.14235	2.90686	0.863405
TSPAN12	0	0.0883135	0.0276372	0	0	0.0841001	0	0	0	0.0971657	0	0.489957	0	0	1.12578	0.346532	0	1.33128	0.110667	3.62605	0.39465	0	0.36664	1.57063	2.01128	0.215923
AZIN2	0.257373	0.0650925	0.246898	0	0.0704397	0.100593	0	0.135103	0	0.219416	0.0456076	0	0.214235	2.00628	0.323849	0.479402	3.5374	1.25886	0.510794	1.56506	1.80837	1.95565	0.60432	0.460393	2.9009	0.872087
FAM171A1	0.0975998	0.0996878	0.178682	0.297662	0.0259953	0.237395	0.0184696	0.0488814	0.186853	0.12417	0.0821093	0.824226	0.193109	1.19973	4.57634	1.25317	0	0	0.513211	3.14318	8.76662	9.87591	0.411716	0.735048	1.30609	0.424552
FERMT1	0.0889724	0.819016	0.928596	0.125595	0	0	0.0166432	0.0125586	0.151699	0	0.342408	0	0	10.5186	6.10571	2.18721	5.03222	3.34363	0	0.688929	4.18568	0.0433521	0.343572	0.177633	0.38288	0
GPC4	0.208672	3.64214	0	0.998161	0	0.0339912	0.0170948	0.0181728	0	2.17798	0.00821632	16.7456	0.124381	8.56245	64.665	22.7913	22.4365	20.0355	54.5723	0	9.55538	0.141484	16.9682	53.4298	12.2418	27.9139
USP44	0.838447	1.48047	0.0225885	0.203868	2.16737	0.6984	0.305929	0.0964656	0.190456	0.0825874	6.30048	1.02035	0.586711	12.5128	7.16292	5.74976	0	5.02693	8.33283	19.4847	16.7793	19.1406	10.2773	21.3146	30.9274	24.0753
PI15	0	0.59779	0.0207568	0	0	0.327849	0.045752	0	0	0	0.0097445	0	0	0	0	0.917266	1.71337	3.67094	0.89847	0.601869	1.0263	0.0486722	1.19139	1.01838	0	1.588
MS4A2	0.0936656	0.0936072	0.0889024	0.518059	0.353887	0.359682	0.119824	0	0	0	0.00857122	0	3.38271	19.1781	0	0.726266	3.97912	0	0.626522	7.7696	2.1104	0.240349	5.55783	1.49508	12.879	6.99853
LTBP1	0.099891	14.9922	0.427913	1.52512	0.681719	2.34986	2.11532	0.108839	2.05179	1.38807	34.6199	0.861389	12.0067	57.2609	14.9856	29.2219	1.37347	2.43152	8.89435	74.9217	29.7347	21.1746	41.2278	138.797	297.49	143.765
MYO6	0.274049	0.154388	0.0671008	0	0.171686	0.0479961	0.0713403	0.0117086	0.148872	0	0.0810003	0.419622	0.112119	1.49103	0.465423	0.611149	3.68492	1.97477	0.515466	4.79247	0	0.140121	0.661257	0.546083	0.482132	2.91284
FTO	2.98054	3.80657	5.0901	3.97734	3.07515	7.93039	2.65609	3.32506	3.91953	3.39373	7.22347	3.04408	4.61463	11.7219	7.53003	16.4132	11.1447	12.4673	21.3665	60.5249	46.5375	48.8975	57.9374	78.0635	114.692	125.148
GYG2	0.135313	0.231707	0.0565721	0.23616	2.14722	0.421695	0.119672	0.0539784	0	0	1.45896	0	0.100787	4.68737	7.7316	2.04269	3.0171	0	1.82387	6.49813	6.00938	0.94611	2.83037	3.6468	11.2999	3.87123
MEX3A	0.218979	1.7861	0.323184	1.30804	1.23031	0.707754	2.61368	0.223187	0.801436	7.50672	8.29173	0.906565	0.2072	14.6032	5.84741	30.4505	11.414	32.5793	2.905	57.6338	30.3183	6.50607	3.17696	4.43106	63.9864	3.78253
TFCP2L1	0.237219	0.230621	0.0637208	0.0635306	0	0.0300803	0.10083	0.0164119	0.108906	0.0865799	0.282497	0	0	1.04956	0.37102	0.39465	2.57067	0.731678	0.774607	0.528037	4.17291	0.14054	0.394353	0.102471	0.174564	1.04211
PRRT2	0.161406	0.0841155	0.208868	0	0.879933	0	0.450155	0.112208	0.165242	0.823067	0.0344282	0.371514	0.132854	4.8304	5.08152	1.95421	1.39237	0	0.644659	10.5632	1.24236	1.50642	0.957071	0.729341	1.25059	3.21368
FAM110B	0.433452	0	0	5.27555	0.0795864	0.615035	0	0.00823683	0.107304	0.111576	0.0778795	0	0.205358	0	5.38277	3.06289	0.559871	0.856185	1.32355	2.15031	4.0959	7.546	10.788	6.73423	14.0817	9.07049
SEZ6L2	0.127866	0	0.333409	0.115914	0.0952524	0.402518	0.627479	2.03469	0	0.467369	0.165187	0.365467	0.0752593	1.83932	2.2106	3.27356	3.15276	2.39202	1.61859	2.76718	12.8533	0.732888	0.591545	1.57557	9.64249	1.44661
LRFN3	0	0.0813047	0.299474	0.664226	0.269599	0.408937	0.0919839	0.327749	0.292165	1.04198	0.442904	0	0.0306001	0	5.51702	2.39941	1.54837	1.36118	0.890375	3.72586	8.46397	1.57182	2.47146	3.18857	3.89828	1.16334
HOXB8	2.6936	1.37772	0.334188	0	0	0.0496991	0.71751	2.89807	0.206437	1.84776	0.888875	72.6092	0.0625585	1.4559	37.5708	119.718	0.694106	170.254	21.6818	0	0.211734	1.08943	4.35883	26.7864	159.266	218.755
CHGB	0.291713	1.00089	0.770016	0.3092	0.510999	0.11291	1.03201	0.0265796	0.110276	0.842575	0.131846	0.359567	0.0390227	1.70774	6.40627	2.11425	0	14.014	3.06971	0.287362	8.69159	0.401003	2.59359	5.90622	3.54322	0.989213
SYDE1	0.294688	0.0608318	0.0661844	0.489957	0.0986629	0	0.422077	0.104773	0.115344	0.150863	0.645033	0.508729	0.141347	0	0.399131	2.49772	0.587111	1.29954	1.43933	2.41694	5.35537	2.0772	4.00358	2.47269	4.00587	0.711016
LARP6	0	0	0	2.63495	0.0409358	0.32235	0.0164889	0.0165815	0.148273	0	0.032002	0	0.205617	0	9.60234	1.0146	2.84661	1.76591	2.81198	1.08521	5.27424	0.0536163	0.691906	2.03372	2.06874	0
GPR12	0.089461	0.0715251	0	0.0994903	5.8605	0.0909127	0	1.55237	0	0	0.322184	0	0.154775	2.76039	6.47909	1.20155	0	8.9154	4.10432	2.42642	8.67913	0.0775069	6.44649	17.0206	6.61916	3.0913
C2orf70	0	0	0.0779975	0	0.224147	0	0.0927801	0	0	1.29595	0.200666	0	0	0	3.70495	2.05009	0	2.87749	1.48962	0	1.63112	0.791396	0.388061	0.252025	2.30608	0
EXOC3L2	0.1088	1.15756	0	0	0	0.149018	0.306582	0	0	2.28398	0	0.390279	1.93762	4.77084	7.38634	3.17437	0.628025	0.689755	0.785083	6.46262	3.63227	0.120746	0.3749	0.722837	20.5822	1.21788
AVPR1A	0	0.290961	0	0	0.0873121	0.0415135	0.0338674	0	0.158049	0	3.4086	0	0	0.638554	5.2544	0.536336	0.698049	1.69642	1.30973	1.36325	6.15275	3.90622	1.5639	1.4513	4.01795	3.19297
NINL	0.108093	0.494554	0.435293	1.49188	0.0976696	0.289302	0.735816	0.143992	0.226468	0.793333	0.0807109	0.934338	0.350976	0.539141	1.01082	2.48684	0.537818	6.8566	3.60728	3.29625	6.882	0.0929029	1.55344	0.323549	19.8533	0.35005
CHRNA6	0.20209	0.781596	0	0.495955	0.568	0.101439	0.111668	0.0361857	0.138369	0.235713	0.0563681	1.96388	3.1089	3.95975	5.32832	1.83872	0	0	1.54931	8.4427	11.5463	0.0783195	1.7249	1.51559	23.2914	0.474366
XG	0.393621	0	0.205863	0	0.227885	0.246898	0.0824185	0.0462065	0.3749	0.105905	0.273287	0	0	2.44009	0	0	0	0	1.06975	1.53908	3.14896	0.427685	0	1.3554	3.41384	1.29185
ZBTB7C	0.668021	0.083224	0.15482	0.0815491	0.12097	0.0448013	0.167094	0.00658354	0	0.524973	0.0978421	0	0.0596752	0	5.16551	1.73964	0.593661	1.6843	1.19776	0.480095	3.67392	0.0406469	0	0.0974129	0.27762	0.0924541
SPATA18	0.320523	0.0895506	0	0.273816	0.227469	0	0	0.00824171	0.125432	0.0848024	0.104865	0.354379	0.193323	0	3.89133	0.818919	0	0	1.10926	0.716999	4.11255	0.825338	0.429528	0.726834	0.0344536	0.585285
GPM6A	0.101022	0.248894	0.0208561	0	0	0.341858	0.0193754	0	0.349248	0.209024	0.0124039	0	0.11378	3.92773	0	1.20583	1.45896	1.73888	0	0.698269	0.316412	0.0489655	0	0.0623557	0	1.02371
LRRC49	0.0796695	0	0.112355	0	0.020515	0.20423	0.0275486	0.0305456	0.238827	0.111045	0.0945511	0.668188	0.0255311	0	3.21368	0.689923	2.33227	1.14352	0.583293	1.40522	0.227174	0.232494	0.495232	0.180653	0.732535	0.60991
CDH2	0	0	0	0	0	0	0.0389304	0.00823145	0.291713	0.0847317	0.0243121	12.8848	1.34504	0	21.7806	0.6968	8.17693	1.23915	9.21962	5.32999	15.3746	8.462	8.42874	24.9532	0.549593	1.79879
GPC2	1.08017	2.05179	1.19556	1.06666	2.10862	1.13653	0.496665	0.422077	1.41195	2.53866	2.75839	0	0.581103	7.98312	0	3.18302	6.9242	4.82805	3.19576	29.5092	8.55952	10.8137	3.13662	4.53545	27.1847	8.83255
FOXC1	1.29842	109.088	0.266866	0.87115	4.57316	2.52408	17.3965	0.424908	7.10701	113.896	198.244	6.25906	0.864208	278.774	164.898	207.353	269.118	263.328	223.061	187.571	257.133	181.098	104.379	302.038	512.996	256.553
AOC1	0.699239	2.52743	0	0.120746	2.02876	0.260473	0.276355	0.0160891	0.216365	2.93269	1.81313	1.55165	0.0541342	3.94706	12.8097	8.21546	2.90568	11.1958	11.7145	1.13466	16.4487	0.509246	3.42415	2.78387	10.6838	0
DSEL	0.132298	0.113551	0	0.424814	0	0.20019	0.0149543	0.0325531	0.0789134	0.270477	0.0104915	0	0.0289964	0.505083	3.25936	0.185553	0.61863	1.53709	1.03016	0.698049	0.254809	0.391825	0	0	0.239796	0.235466
BRINP2	0.0976381	0.216041	0.0255807	0	0.359832	0	0	0.00961343	0.158936	0.124221	0.049297	0	2.36324	0	2.55572	0	0	0	1.53908	0.992705	0.693304	8.65482	1.53674	4.63715	0.598626	1.94284
C14orf37	0.0826219	0.267084	0.0621108	0.718128	0.171994	0.0575289	0.0188141	0.284019	0.597579	0.154332	1.69439	0	0.35831	4.28288	2.9676	2.58123	0.516574	4.17912	0.613794	0.730322	3.00576	0.0800946	1.05476	1.55566	5.50997	2.82422
CCNI2	0	0	0	0	0.329881	0.237594	0.0582235	0	0.0980316	0	0	0.757076	0.159283	3.83159	0.446691	0	2.37295	0	0.681719	0	0.951151	0	0	0.411935	0.569594	1.47712
FGF23	0.14781	1.61653	0.134592	0.784297	0.108767	0.0413398	0.212515	0.0303496	0.100124	5.09697	0.0730122	1.29071	0.282524	24.4899	4.70034	13.0499	2.04958	6.66052	2.10521	4.41909	1.52356	0.749827	0	1.03853	0.0458124	3.9971
ST6GALNAC1	0.170415	0.36664	0.206984	0.127812	0.202904	0.195988	0.273876	0	0.476877	0.132999	0.995543	0	1.39824	10.7546	0.426503	4.8116	0.606464	0	0.277328	2.02317	6.16261	0.106973	0.77243	1.65985	0.432481	1.25747
MYRFL	0	0.651437	0.252198	1.03873	0.111966	0.0533249	0.0769765	0.0103256	0	0.500878	0.00984238	0	0.220495	3.29291	4.2861	0.3748	2.13256	2.2149	0.217187	2.64634	0	0.104163	0.823304	0.280324	0.0546739	2.03372
CREB3L3	0.40586	0	0.467006	0.295375	0.333957	0	0.824407	0	0	0.719289	0.0115045	0	0.0693963	5.84622	0.485283	0	0.64427	0	0.71751	3.509	5.53064	0	1.75692	0.5117	0.415275	0.289934
RNF207	0.256343	0.502974	0.461304	0.836852	0.340626	0.264156	1.79091	0.284439	0.241576	0.781497	0.212187	0	0.132566	5.53319	3.74117	1.44661	15.2443	2.61019	0.64733	1.96985	1.18416	0.978873	3.32244	0.459022	0.22705	1.09989
DAND5	0.875769	0.801436	0.0985192	0.671128	0.0659373	0.156913	0	0.0306001	0	0.50421	0.0136311	0	0	5.73553	5.2114	0.182659	0	0	0.921821	2.86407	2.17995	0.857222	0	0.434212	0.364492	1.41276
SLC35G5	0	0	0	0	0.276002	0	0	0.321327	0.211245	1.91659	0.227271	0	0	3.44509	5.95722	2.32474	0	0.842318	0.154977	0.890625	0.838981	0.413896	2.30414	1.2266	0.0910033	0
PLEKHA6	0.82465	2.79646	11.1396	0.255062	0.77812	0.30077	2.88637	0.495232	0.489104	2.14096	1.48284	0	0.0356177	4.41805	1.87053	27.7331	17.6062	19.0533	0.689156	4.95066	27.2514	1.02011	0.945017	1.25412	38.1937	2.16343
GLIPR1L2	0.97433	0.48542	0.253924	0	0.161094	0.0756724	0	0.0854851	0	0.672523	0.0641637	1.05267	0	2.20939	3.88929	0.391719	2.93397	7.78355	0.182351	2.94734	0.141049	0.0970667	0.894911	0.497464	0.07976	1.35752
RARRES2	0.42055	0.0830698	0.315706	0	0	0.0513123	0.360468	0	0	0.976371	0	0	0.0427495	0.730483	0.581655	0	4.58195	0	0.394778	3.80657	0.888345	0.894911	0	0.363148	0.772696	0.728367
PLXNB1	0.623372	1.66904	9.22297	3.69492	4.08795	3.27864	5.91503	1.73924	0.703211	6.41564	16.8833	1.42579	4.39885	22.8162	10.7546	37.3004	9.57507	28.0471	11.8532	39.5129	32.8966	40.9698	15.4537	22.279	56.8293	36.548
BEX1	74.5383	2.57513	0	6.71437	0.441903	11.6187	0	0.404768	0	18.4747	61.4422	0.889905	12.5335	13.2536	125.624	1.45969	0	42.0628	59.9913	343.292	23.1056	7.14028	26.0845	163.28	282.527	52.5258
FZD3	0.288437	0.097302	0.0273985	0.197976	0	1.34086	0.014522	0.196062	0.128958	0	0.0515523	0.487392	0.130684	0.491699	3.50812	0.159378	2.55934	2.07553	0.982086	1.42864	0.453248	1.53709	0.673981	0.853847	2.55651	0.510231
ZNF205	9.75743	5.4231	0.549498	5.61501	0.823533	0.184585	0.261247	0.185639	1.07629	5.26451	2.40736	0.412332	0	2.09508	27.3953	6.73423	1.86644	21.0965	6.87086	35.9564	28.2901	24.7036	4.77664	7.95537	23.0553	0.59016
ZCCHC18	2.51589	0.773023	0.459176	0.193051	0.476801	0.257146	1.28813	0.924626	0.177857	2.37419	1.73999	1.6134	0.945239	4.52403	10.584	2.58735	0	9.70273	0.465809	12.4893	7.98985	6.35398	2.46896	2.11642	18.2404	3.79323
PRTFDC1	0.121336	0.872958	0.215923	0	0	0.214559	0.438434	0	0.540228	2.06919	0.551792	1.37111	0	0.841704	5.53752	2.09149	3.36384	4.04274	1.86138	1.47337	12.5067	0.192969	0	0.770016	4.65185	0.513085
RNF183	0	0	0.334282	0.123961	0.107907	0	0.168614	0.0167562	0.093711	0.366396	0.00965829	0.705292	0	4.43211	0.414388	1.2799	0.598512	0.930029	0	0.525965	0.342278	0.373999	1.25617	0.316093	0.179863	0.708558
TSLP	0.125595	0	0.776239	0.562312	0.522067	0.31718	0.271696	0.0365754	0.498362	1.71651	0.0540717	0	0.0510865	0.581986	0.548815	3.38689	2.52874	4.7934	0.43541	1.28161	0.764298	0.496165	1.11116	1.40045	9.76947	1.93291
ANGPTL4	0.991497	1.45199	0.0555076	1.78936	0.294523	0.584889	0.295897	0.210947	0.634263	2.6208	0.847902	3.18761	0.405735	17.2093	3.77594	6.2496	7.57637	6.3555	1.78992	5.00667	0.19639	0.558616	2.0342	0.757076	0.449569	24.3349
ZNF853	5.11401	0.975406	1.03108	0.228395	6.95513	0.0512717	0.950407	2.48088	0.16163	0.519672	4.51511	1.94057	1.56486	11.6801	17.2665	8.82353	0	15.4272	6.63	12.2477	16.5262	7.95747	3.67789	18.0191	23.5661	9.29688
EPHX2	0.68494	0.247078	0.0885181	0.0764526	0.102065	0.502876	0.0813331	0	0.0884877	1.39705	0.0693399	0	0.2934	0	5.37626	2.67662	0	4.07946	0	0.995543	1.56169	0.239367	0.398792	0.602744	1.98783	2.72138
CCDC40	1.4825	0.2014	1.46636	0.316805	0.27006	0.134111	1.94426	2.51928	0.0963213	1.63209	1.7474	1.39463	0.20423	4.95544	5.43977	9.17073	3.93585	7.96316	2.95512	13.2447	6.22186	2.06301	2.28021	2.67864	14.1206	0.346615
BEX2	3.05311	1.75652	0.697139	0	4.69621	0.533879	2.48628	0.320304	0.619259	30.7605	5.1749	0.993269	1.0859	57.4089	0	0.768226	0	81.7197	1.32403	47.4959	2.79839	1.07737	7.27591	24.4398	58.2114	9.50387
SHTN1	2.08884	2.68297	0.0601258	2.3621	0.0597654	1.33413	0.209643	0.0593308	0.298218	0.730927	0.865302	2.35857	0	0	12.524	1.84326	2.97703	6.49657	6.96231	2.07202	3.1011	4.35687	14.5852	5.51136	7.7352	4.27576
DLX4	0.542009	0.741016	0.334796	1.45443	1.23495	0.461994	1.43015	0.0100832	0.723658	1.12215	0.0674296	0.863953	0.10083	3.463	5.07905	3.95251	7.10848	7.26266	2.02465	1.11827	5.11257	2.09508	0.627656	1.6408	8.38194	2.00211
PTGFR	0	0.432235	0.0581998	0.0751705	0	0	0.314762	0	0	2.314	0.574641	2.99016	0.048067	0	0	1.96164	3.45335	12.0825	1.92808	0.854227	3.56654	0	8.06151	0.48961	4.57739	0.153035
CADM1	0	0.751255	0.0222667	0.683415	0.0411144	0	0.0426872	0.00772608	0	0.0816504	0.0827168	0.348315	0.0438252	1.24866	3.03207	1.33088	0.495862	0.553532	0.176893	1.07555	0.122808	0.0387414	1.33484	0.300109	0.205011	1.56295
CILP	0.110566	0.0955328	0.0803342	0.505389	0.0921785	0.0427104	0.137081	0.0810308	0.117595	0	0.0565887	1.07678	0.0973687	4.43426	3.80361	1.24266	0	0	0.485853	1.22524	0.149972	0.125099	0.541117	0	0.611658	0.964548
FGF10	0	0	0	0	0.458292	0.328265	3.35366	0	0	1.04984	17.0462	0	0.0340876	0.636729	9.4529	10.341	0	19.5077	10.2424	1.53606	20.0442	0.457093	0.847447	4.61091	39.0462	3.81945
KRT8	0.396343	2.88103	0.272928	0	0.720226	2.93746	1.20001	2.8354	0.494554	6.64958	1.79256	1.68524	1.95011	11.3867	21.9734	15.2585	11.8216	8.05774	5.55783	9.02159	10.8525	8.1488	0.957354	12.3309	11.8139	1.42729
TTLL6	0.354675	2.41001	4.03386	1.19679	3.5053	0.491876	0.629612	0.145947	1.5957	0.604126	1.80706	0.444297	0.147774	1.55276	0	1.3535	22.3203	3.67681	0.748165	10.7433	5.70442	3.48886	2.78036	7.57242	21.0526	12.6743
MAP1B	0.214164	0.10232	0.0332344	0.142253	0.0633628	0.167222	0.131032	0.0456466	0.09809	0.263576	0.0891171	0.593276	0.0614771	1.51416	3.07597	0.892213	1.17465	1.4825	0.165065	1.08559	0.187832	0.343696	0.422293	0.126607	0.0249803	0.267647
BICC1	0.124269	0.122623	0.0212675	0	0	0.282086	0.0157858	1.66904	0	0.168095	0.0841742	0.339369	0.0269834	2.22746	0	0	0	0	2.08656	0.854452	0.99641	0.256343	1.10926	3.05311	1.85545	2.81986
SBK1	1.14322	0.329505	1.73656	0.882139	1.94647	0.514279	2.00999	0.472113	0.337163	1.24134	0.528715	1.08971	0.881403	5.23068	7.63274	2.92249	2.15508	3.57675	1.83626	9.98073	8.6249	2.12277	2.41907	4.82152	7.15078	11.5875
ABCA9	0	0.39298	0.0530574	0.516879	0.122687	0.100967	0.217318	0.0227087	0	0.476688	0.0068273	1.47514	0.0339432	0.780049	2.99016	2.16234	0	3.25708	4.10213	0	1.36558	0.126685	2.13478	0.79236	0.0862326	0.39465
DSC2	1.65543	2.35555	0.0555703	0.696181	16.8731	0.543233	0.487216	0.0238876	0.171409	1.54597	9.95918	5.04449	5.77148	6.75907	36.6074	8.54211	2.36023	18.7704	34.1441	14.3109	21.927	15.3809	2.59019	38.1167	35.5936	5.25293
BEST2	0.239633	0.43514	0.158536	1.21183	0	0.0997275	0.0525055	0.0980316	0	0	0.0277235	0	0.116566	4.04686	0.487649	0	2.09802	3.02618	0	0.915434	0.838532	0.340986	0.383968	0.0955859	0.145118	0.465423
MB21D2	0	0.631358	0.119672	0.129708	0	0	0.0199328	0.14781	0	1.07335	0.0393546	0	0.25188	0	0	0	0	2.44673	0.588134	1.57436	2.43445	0.211873	0.652102	0.105174	4.07412	0.539604
GFRAL	0.78868	0.84086	0	0	0.0399004	0	0	0.0161084	1.29824	0	0	0.432898	0	0	5.88088	0.725051	4.48158	1.45165	0.810779	1.39542	0	0.381779	1.46845	0.878634	0.0395712	0.140251
KCNJ3	0.771476	1.5722	0.265482	0.172329	0.0330089	0	0.0547039	0.0517348	0.106156	1.18053	0.0664247	0.95138	0	6.24372	0.927731	8.68745	2.76792	1.79796	0.121642	3.55319	0.154945	0.453381	0	0.410946	0.083953	1.74472
SOX4	106.141	196.508	93.1947	34.0417	84.7104	201.309	108.801	180.291	61.2785	200.246	422.402	87.733	60.9314	452.413	291.966	531.744	132.618	471.55	195.141	1933.95	317.668	609.787	169.33	374.619	2228.5	1716.13
THNSL2	0.993269	0.0539024	0.11317	2.87238	0.0368088	0.190244	0	0.0630218	0.305114	3.31307	0	0.472601	0.0270267	6.36456	0.326414	0	0	7.2732	0.578631	2.47388	8.52918	0.165187	1.83039	0.659684	9.52718	5.33627
CERS1	0.221561	0.103307	0.105009	0	1.61859	1.28039	0.11635	0.223241	0.0927257	0.331277	0.156783	0	0.0312026	0	0	1.16603	5.9601	0	1.14954	2.26341	0.769396	2.57807	1.60299	1.25214	3.13468	1.68117
NACAD	1.16045	0	0.438875	0.364962	0.213988	0.0858071	0.539749	0.0532852	0	0.446691	0.0524849	0.478288	0.237777	5.42586	6.52669	2.33391	0	1.74666	1.37234	0	0.688507	0.200583	0	0.470762	1.72141	0
FAM174B	0.589011	1.01329	0.216128	1.78749	0.530375	0.727608	0.101779	0.27234	1.83776	2.22221	0.975095	3.04854	0.535561	6.64082	6.04238	4.61346	4.23671	10.3308	5.2352	0.735816	11.4803	2.16737	3.20422	4.78898	7.29175	2.93804
CA8	4.06629	0.538642	0	0	0.137666	2.63378	0	0.0443252	0.272181	1.45709	1.39008	0	1.30181	8.13598	0.928596	6.0042	10.7214	2.36514	1.18346	8.50077	2.43329	6.58379	2.76654	3.03817	5.29185	1.51297
GJD2	0.151367	0.228045	0.0910457	0.435776	0.305081	0	0.0347824	0.087283	0.101678	0.103925	0	1.10807	0.0347132	0.898026	2.85291	1.63392	0	1.36045	0.563546	0.497857	0.218707	0.576603	0.443238	0.503422	0.0321697	3.79699
GAL3ST4	1.99747	0.721012	0.513211	1.05074	3.29551	1.20515	0.508212	1.53873	0.609822	1.82771	1.52046	1.08854	0.616336	4.14822	4.15216	1.0483	2.57864	4.73074	1.40315	15.4848	5.19979	12.2862	0.904323	5.01812	10.0992	14.9079
STON1	0.244502	0.940098	0.439976	0	0.3904	0.265482	1.96703	0.198184	0.577758	2.22281	0.780049	1.33591	0.360277	2.14096	5.03222	1.4736	0.514846	2.85757	3.56741	19.6829	4.95697	0.732535	1.56868	0.986765	3.50055	0.819016
ACVR2B	0.304643	0.294616	0.219824	0.791134	1.98114	1.10429	0.68494	0.166336	0.337163	0.0718505	0.466373	0.719061	0.275478	2.35618	4.83506	0.571256	2.66481	2.31071	2.37018	2.42254	2.48088	4.01181	1.10617	2.12597	5.81703	2.66084
TTC16	0	0.313752	0.783095	0.358553	0.375838	0.165853	1.13086	0.0918924	0.325447	0.0790853	0.179251	0.674667	1.35245	4.32068	3.27864	0.648256	0	3.49467	0.396399	4.07305	0.464865	0.354637	1.32453	0.640201	0.174772	8.81728
STAB2	0.286915	0.123462	0.216904	0.0636778	0.0523484	0.117148	0.0503185	0.065562	0.267827	0.301429	0.323273	0.793953	0.0734657	0.631764	0	0.431729	1.40582	0.559386	0.845693	0.634439	0.91407	0.257146	1.50597	0.885997	0.881403	3.87567
CHPF	2.02514	1.2809	0.465651	0.0874908	0.757518	1.18281	0.0814203	0.690982	0.124366	0.523326	0.297551	2.6055	0.981699	5.24932	13.2624	3.74021	0	4.74646	1.69707	5.27693	3.82036	1.13291	3.75078	3.02824	3.46989	2.68849
LIN7A	0.235001	0.210422	0.0210798	4.35408	0.32871	0.438674	0	0.0316565	0.0817872	0.0780495	0.203737	0.337819	18.9727	0	7.11446	1.10225	0	0.586065	16.213	9.48624	4.66361	22.8269	13.4081	14.0752	10.9828	16.482
PROS1	0	0.214329	0.0484523	0.0767476	0.134161	0.0583659	0.803747	0.252114	0	0.0876287	0.0350584	1.64411	0.250794	0	0.379276	2.01919	2.36797	3.03349	1.11862	2.32474	2.00347	0.0454733	1.22887	0.0903199	1.50901	0.509542
LGR4	0.500749	0.287704	0	0	0.0455768	0.302681	0.17019	0.12359	0.249122	0	0.301776	0	2.59227	3.10182	0	1.66203	2.09618	3.56384	1.63011	1.23683	1.41994	0.138943	0.403855	1.25518	2.31559	2.21938
CNFN	0.833867	0.570647	0.984331	0	0.939703	0.205043	0	8.28874	0.987505	8.56551	0.403335	0	0	11.9173	1.00937	2.02244	21.253	13.5358	0	7.19263	13.4803	7.69498	1.99494	3.8504	15.3094	0.766281
KLK14	1.25653	0	0	0.244825	0.532998	0.110604	0.348647	0.55109	0	0	0.0207255	0	0	0	2.40736	0	0	4.96264	1.34428	1.97569	0.386674	0.558246	1.00301	0.446481	0.307486	0.633265
SCN8A	0.536049	0.48961	0.0667145	0.8179	0.214329	0.116619	0.722654	0.196721	0.0880954	0.197118	0.0408181	0.466094	0.146476	1.07797	0.742679	0.646908	2.09456	1.51416	1.18746	0.440543	1.15756	0.438875	1.78058	3.8504	0.591038	3.21623
EMX2	0.142563	1.15694	0.148332	0.0887804	0.0997786	0	0.0203243	0.215172	0.735048	1.72842	0.0220583	2.66955	0.0945944	5.04686	3.79784	6.47218	0.807961	2.43827	0.420818	1.59016	0.241697	0.812721	5.20508	0.552477	0.382351	4.54136
ANK3	0.177067	0.816511	0.0308461	0.0613667	0.331592	0.205221	0.253998	0.992705	0.109195	0.794787	0.0704257	0.612874	0.184585	0.834003	3.30101	1.5076	0.485283	3.60449	2.78036	0.82465	1.14119	0.107722	1.03318	1.15119	1.92641	2.33902
ADAMTS14	3.03979	5.79604	8.52101	0.400643	0.0746916	1.04755	10.5384	0.634263	3.50622	37.4293	23.6909	1.46918	1.03922	26.343	7.7718	50.5349	26.1323	16.4132	8.44657	143.62	44.8626	17.232	0.454091	11.0763	80.7794	4.76079
FAM213A	0.474108	0.158693	0.0619731	1.51382	0.0218126	0.0319181	0.110636	0.0276558	0.112005	0.336903	0.995124	3.79422	0.560409	0.622615	0.324863	6.51118	0	2.17581	0.37102	6.55302	6.03615	0.0985705	0.509983	0.889905	10.2252	2.06342
NMT2	4.34979	2.18334	1.6275	0.500623	2.47449	0.95627	0.886501	2.20876	1.58235	5.77258	2.22454	1.78294	6.01295	5.34127	11.332	3.85189	1.90578	9.8861	9.31403	23.6145	9.19121	25.1604	7.0331	13.0531	8.69741	15.1603
NAT8L	1.32013	0.107344	0.496833	0.157583	0.188471	0.0843311	0.285826	0.191982	0	0.702656	0.451604	0.458422	0.24377	1.8639	0	1.06503	2.26961	1.56963	0.132261	2.28889	4.2148	0.0728132	1.0313	1.10225	3.98126	0.820968
INSRR	0.611516	0.0880564	0.0230625	0.412238	0.128879	0.033734	0.507161	0.447374	0	4.06629	0.164362	0.352331	0.0966165	4.05435	0.358874	4.90929	7.62946	3.41086	4.57834	1.44575	1.16688	1.00469	0.530087	0.140928	0.603838	0.0993251
PCBP4	1.97284	1.24329	0.508866	6.86769	4.17656	0	2.6996	1.53235	1.63525	4.03039	1.08205	3.89233	0.641305	4.56411	0.714424	10.2642	5.10053	8.35149	6.93254	27.1416	9.95671	6.92096	6.7917	4.92186	20.0612	18.3552
ITGB8	0.20611	0.697467	0.151173	0	0.108341	0.0290689	0.311227	3.60297	0.179066	0.161051	0.393504	0.323076	0.21009	1.18053	0.816719	0.706417	3.59053	1.76946	0.960629	6.02857	2.00811	0.433645	1.01269	2.02411	4.72082	1.83341
NEO1	0.0817172	0.0707523	0.0724369	3.8838	0.0807109	1.36263	0.250671	0.199223	0.396876	0.23008	0.554714	0.505083	0.897803	10.0445	0	1.49867	2.00165	4.22848	0.130768	0.856836	0.690894	0.0762223	8.85493	1.60037	0.378665	5.76228
MARCKSL1	33.7791	55.7212	22.2112	73.8356	38.2561	50.8	45.9988	41.3738	25.7004	18.596	56.1456	8.4573	9.75955	143.123	77.1452	180.039	64.1445	40.479	54.221	217.137	222.637	193.071	115.106	93.1947	492.017	127.026
CACNA1E	0.246072	0.295822	0.365467	0.553129	0.240173	0.239196	0.162761	0.204512	0.153736	0.529786	0.0168045	0.418156	0.0498261	4.03245	3.24578	1.61071	0.600918	1.56425	0.138322	0.606923	0.431003	0.0424063	1.14795	0.331277	0.0543746	0.750238
ADAMTSL5	0.195874	0	0.109177	0.620239	0.108675	0.257663	0	0.0441942	0	0.887616	0.150632	0	0.0850352	3.27777	0.724766	0.75517	0	1.80856	0.267084	0	0.501052	0.123346	0.362728	0	0.688731	1.76054
COL4A6	0.13401	0.0580827	0.130916	0.108304	0.0206859	0.129348	0.180504	0.00850534	0.109378	0.38288	0.248894	0.329603	0.126867	0.688268	0.297458	1.03586	3.11287	0.733068	0.293961	0.773873	0.497224	0.0643345	0	0.10303	0.415645	0.101464
TSPYL5	0.197118	0.0932721	0.0480506	0.294017	0.0357076	0.140928	0.228622	0.0348082	0.578151	1.17522	0.217863	0	0.710642	0.924371	0.377227	0	0.571418	4.37884	0	1.87801	1.36325	0.0855619	1.07585	0.332377	3.33159	1.14762
CAPN13	0.330693	0.397	0.27506	1.02715	0.33019	0.355947	0.0888729	0.260052	0.122286	0.926464	0.0412602	0.627841	0.0364772	4.03485	2.99176	1.53606	2.35977	3.35955	0.120627	0.976371	1.0078	0.106446	1.39237	0.37102	0.104803	1.47874
DTX3	0.209685	0.569308	1.67221	1.35245	1.07886	0.139768	0.38927	0.17773	0.182253	3.92397	0.140339	1.51594	0.804893	5.38145	0	0.806649	12.5673	0	1.27584	12.9884	0.569308	0.423269	3.26597	2.09411	6.65902	3.35278
PIANP	1.18706	0.482917	1.0101	0.256968	0.444812	0	0.101213	0.296999	0.355421	0.367551	0.346209	0	0.21656	4.7402	2.17703	0.354808	4.85932	0	0.604126	2.20814	0.241421	0.782332	0.605623	1.25617	0.936027	1.79557
SLC29A4	0	0.196899	0.28593	1.68959	0.261697	0.400763	0.145612	0.0318821	0.249199	0.817453	0.092055	0.810283	0.324164	1.20865	0	2.6789	0	0	0.703726	4.58195	3.01023	0.675503	0.865573	1.23368	4.12748	2.21118
SLAMF1	0.125709	0.674548	0.69107	3.21217	0.617975	0.147774	0.385788	0.193269	0.916552	1.64956	0.182253	1.63011	2.16672	2.60894	3.50726	1.5076	0	2.31537	4.96264	4.12362	5.43856	1.09225	13.6099	4.18159	2.3849	4.61091
ZNF521	0.106832	1.43306	0.0554501	39.8688	0.0641036	0	0.762318	2.92957	0	0.190563	135.043	11.5055	1.9093	23.391	31.4283	37.5129	107.943	67.5944	42.9575	75.3305	44.0532	86.812	26.2367	72.5747	100.401	44.4791
PODN	0	0.279569	0.440925	0.541486	0.0672887	0.277176	0.219784	0.129659	0.159877	0.24294	0.0157221	0.674667	0.0755738	4.16338	2.36956	1.2952	0	0	0.178813	1.34551	0.261004	0.25412	1.00589	0.158832	0.0531203	1.15857
HMGN5	61.7788	36.7873	13.5263	6.62055	17.9946	2.27098	28.8435	30.6688	14.8478	42.2334	6.48715	10.8796	1.66291	51.6931	121.106	52.7263	150.364	102.068	57.9608	249.033	24.452	92.7448	29.3907	57.1604	48.0059	30.6864
KRT18	0.105337	8.0518	0.175491	0.768864	0.735627	9.92642	1.55661	5.46776	1.68782	16.6584	7.0331	1.27501	9.62758	18.2703	44.7441	26.4361	9.34334	17.6592	9.80114	16.749	31.2994	11.8475	1.31702	26.0561	30.2164	0
EDARADD	0.934143	0.533514	0.458648	0.564424	2.49563	0.430449	0.606464	0.467369	0.140868	1.6408	2.16283	0.372063	0.0667297	1.65293	11.5714	5.81534	1.90814	4.16877	2.05381	3.16079	2.94117	2.2876	0.736583	1.09731	3.8838	0.601307
FBN3	0.314679	0.197976	0.375738	0.692733	0.229593	0.229593	0.148273	0.334282	0.178943	0.631358	0.0101183	0.428471	0.0545541	4.31614	2.96238	1.75086	0	1.10836	0.295897	0.578151	0.911538	0.0854851	1.06824	0.499849	0.0773602	1.03341
HNRNPLL	0.962645	6.9604	0.800073	12.3729	0.200393	2.78036	0.713516	0.109195	6.41249	0.865302	4.25122	3.84203	2.03663	9.18543	18.4625	0.155977	14.7304	3.20765	7.49889	14.341	1.64956	19.8579	13.8675	8.40564	23.6415	27.1766
ELOVL6	1.08168	0.57634	1.67891	0.33907	0.0808695	0.239863	1.20554	0.525272	0.911795	1.02384	0.727939	0.863405	1.30879	3.55402	4.19361	0	10.3555	1.99747	2.92193	3.57582	3.17301	0.333102	0.542009	1.86959	5.67065	2.29116
GNLY	3.75078	48.9568	15.8821	5.80018	29.3827	6.48715	22.7689	3.3268	6.79849	24.3222	10.8796	55.7506	36.6923	10.0231	89.1674	33.4035	16.1538	54.0688	60.1573	291.226	66.8518	25.7063	77.9623	105.272	27.148	180.291
SLC16A9	1.98876	2.68168	0.0895292	0.719457	8.76284	0.614431	3.79124	0.504327	0	1.28579	3.80941	0.418606	0.912897	6.73423	12.4347	5.6116	1.93805	8.09599	4.20112	2.35048	11.9233	0.654153	8.98906	13.5624	14.475	5.87857
RDH16	1.42981	0.173264	0.329795	0	0.4898	0.427219	0.474506	0.246151	0.263988	0.791134	0.338612	0	0.144597	3.48413	0.425295	1.92618	1.8626	2.52348	0.603146	2.20473	0	1.85226	0.831594	0	0.330371	3.28432
SYNPO2L	0.490358	0.26737	1.00358	0.471824	0.217931	0.472881	0.501638	0.576828	0.176145	0.74625	0.0234938	0.402916	0.0455366	5.03222	2.94511	4.79789	1.09989	1.5047	0.453248	0.983558	0.758837	0.294239	1.22051	0.295553	0.150632	0.854227
NXNL2	0.725755	0.104803	0.0564426	1.34943	0.107372	0.0863421	0.272811	0.108981	0.644464	0.424445	0.0121681	0.407221	0.350739	2.7654	1.94588	0.280098	5.4231	2.14308	2.57067	0.383035	0.197725	0.056663	0.540997	0.159487	0.127096	0.835555
COL2A1	0	0	0.0279491	0.238277	1.89001	0.107628	0.0260144	0.0874734	0.0824666	0	0.0451531	0	1.10652	0	0.626872	0	3.17767	0	0.789762	1.99232	3.0876	0.560185	0	0.738455	1.64751	0.912637
MYCN	27.2074	146.022	145.196	2.47332	174.329	6.34898	58.8181	7.26083	63.5394	97.0519	136.535	1.13344	8.23824	175.734	38.4845	121.003	156.751	98.632	54.1593	201.701	129.529	285.675	105.645	225.905	622.314	1030.61
FCGR3A	2.14375	4.34587	6.77955	7.06065	5.41751	6.60898	5.58484	0.439607	7.20015	3.45995	13.2096	20.2893	22.243	11.8791	12.9383	100.103	20.6158	12.5097	7.3088	36.8646	4.42983	0.216635	103.282	1.75402	11.9002	61.7557
TRAT1	1.29698	1.18998	2.97223	0	0.782534	0.627841	0.821103	0.466607	0.667405	0	1.48838	0	24.1206	0	18.1159	1.88811	0	3.60803	2.59467	27.961	4.39465	10.8647	3.81112	22.1881	5.90315	25.1455
HOXA11	0.464979	0	5.41751	9.12844	8.31164	11.0191	3.31576	0.0260364	0.2841	14.617	0.0663265	0	0	0	13.1472	3.05727	12.7335	2.72688	4.8632	5.94605	42.7787	3.71633	25.8356	19.8253	56.477	0.474506
CASP3	35.0688	59.7732	41.2583	13.2133	96.5625	79.2881	32.1248	37.1634	47.7249	37.7606	114.437	25.3936	69.8563	310.871	49.9376	85.047	93.7295	209.875	113.307	234.115	303.791	49.9015	97.9737	115.518	498.003	342.081
UNC13B	0.100525	0.118386	0	4.33815	0.167157	0.462758	0.0471471	3.31384	2.11815	2.76359	0.925642	0.786412	0.554714	5.44484	2.77668	10.1924	0	6.31044	3.57917	3.3351	8.80637	0.0933778	2.27518	2.54731	9.94863	1.53947
COL28A1	0.239516	0.342076	0.0212322	0.656462	0.427086	0.124366	0.458181	0.0667939	0.423269	0.495232	0.051506	0.911795	0.0395956	2.32582	0.435776	0.668379	4.28098	2.8066	0.776239	0	0.221091	0.215141	0.950664	0.529629	0.213704	1.97028
DPY19L2	9.04255	11.5183	0	0.313238	17.3358	0.735048	3.55635	4.38456	6.88054	0.5117	11.5463	0	6.59585	2.48628	7.28878	0.671303	5.22376	10.6481	14.9079	56.1018	13.0439	34.2026	10.8083	21.0724	42.1622	41.4197
ZNF648	0.858938	1.12965	0.851623	0.616695	0.507504	0.552647	0.22092	1.16634	0.168167	1.52438	1.03446	0.437658	0.19181	5.19571	7.50454	6.00812	5.84512	0	0.236398	0.823813	0.926464	0.373384	1.70816	0.517125	2.2622	1.69806
GPR34	0	10.458	0.141373	0	0.96812	0.520667	0	0.417264	4.85029	4.44389	0.436841	7.27174	2.56754	4.81498	9.94172	1.97382	13.8616	17.2202	10.0898	1.59529	8.39703	0.679681	35.7472	7.17226	1.1666	1.94013
SLC4A7	2.7905	2.92494	4.12063	1.86491	0.953	5.88776	3.04939	7.79292	6.02057	2.29167	5.81085	2.437	3.57013	7.45972	4.19249	1.67972	32.438	14.8589	5.80803	5.59355	7.01516	1.94426	22.0473	20.3035	15.3888	37.8087
DNAJC12	3.70788	3.65212	0	0	5.74732	12.5786	11.7997	0.0148533	1.78527	7.68231	6.76901	2.25523	0.08691	34.4665	35.4354	11.7764	7.14366	22.7913	7.93531	42.8103	6.43659	0	1.26711	0	26.4725	1.42825
MCF2L	0.36525	0.88507	0.145409	0.612671	0.321198	0.422293	0.185922	0.213645	0.11687	0.429572	0.155716	0.521391	0.61404	3.06056	1.98783	1.86542	0.514706	1.59606	0.414798	0.953785	0.628394	0.288259	1.18746	1.36519	2.68405	1.01762
CCDC152	0.736984	0.69073	0.719289	0.64788	0.0951259	0.0389865	0.127294	0.0833509	0	0.287878	0.543642	1.8149	0.0323882	2.2786	0	0.271696	0	2.65667	2.08491	3.53196	1.56746	1.0146	0.527246	0.857518	2.924	2.53144
PCDHGB6	0.543642	0.210687	0.166153	0.0672	1.01734	0.173639	0.926464	1.10072	0.725371	0.241576	0.0296025	0	0.168167	2.13368	3.05024	1.92849	1.34504	0	0.816719	1.53531	0	1.24866	0.450545	0.398976	4.84713	0.905079
DPP10	3.00881	0.283055	0.0197382	0.073871	5.10397	0.870713	0	0	0	0.0739273	4.59765	0	0	2.1136	7.43687	1.11296	0.499682	3.80657	1.84466	2.70806	5.68496	2.62991	1.62835	7.81379	9.59757	1.81234
IL18R1	1.44276	3.34277	0.592083	0	1.6225	0.488465	2.37295	0.236561	2.44185	2.87238	0.653609	1.72567	4.40934	11.4581	0	0.35491	5.17692	2.31348	3.49216	10.3242	2.25845	6.93088	5.68851	13.9605	7.09022	7.88006
CARD10	0.229509	0.522067	0.0310841	0.428364	2.81033	0.232457	0.0351703	0.0902157	0.0846324	0	0.00788022	1.08329	0	1.33088	0.819658	0.12991	3.34691	2.5859	1.30736	0.470828	0.295012	1.04888	2.35857	1.8149	1.77282	1.94811
EREG	10.5255	6.01473	0.0220762	54.3557	0.0692667	11.1715	0.0163367	0.814956	0.675128	0.237623	30.4153	3.59434	0.177305	12.9756	15.0141	0	61.6934	0.695974	42.2954	76.9045	28.5205	1.07335	30.9535	94.2405	39.0166	4.86857
PRKCZ	0.422293	1.4495	1.15551	3.29117	0.406602	2.4239	0.120781	2.28627	1.06397	1.26831	1.16996	1.82109	0.323764	5.50887	7.04797	9.07944	3.18619	6.11322	2.97703	2.61125	4.64597	0.662567	3.93694	5.41107	4.17481	4.09005
ZNF300	1.5911	1.23078	3.44079	0.0768576	4.20767	0.362539	1.60873	0.645658	0.323806	0.613917	2.00073	1.00169	1.11052	0	10.1614	0.781695	4.77084	0	10.2491	12.8471	2.78611	0.657242	1.59452	5.43329	3.18021	9.19792
ZNF536	0.317658	0.743487	0.17079	1.11238	0.566398	0.171994	0.263292	0.122371	0.222239	1.23495	0.0534587	0.443009	0.065562	5.6217	3.30256	1.99649	1.16493	1.20807	0.234291	0.825511	0.543755	0.13276	1.00858	0.704368	0.0472465	1.64323
SNRPN	2.89142	0	0.222349	12.2158	0.0891721	0.676788	0.199223	1.43447	0.229685	0.591892	0.0109912	1.1013	0.416008	0	0	0.696568	5.02234	0	5.39862	8.49634	7.70953	2.08345	8.92439	10.1614	10.2516	8.65482
ZNF334	2.22281	3.06056	0.572433	0	0.0510568	0	3.72332	1.47042	2.18721	1.76992	2.92629	0	0.0323359	2.0154	4.68968	2.24903	2.92249	8.07782	6.53359	5.67999	4.42771	2.21832	3.70589	6.01295	8.82551	3.08409
PCED1B	1.15955	2.10801	2.42001	0.10022	2.13256	0.836193	2.51146	1.85045	0.568413	3.04408	0.696259	1.12827	4.69877	4.13335	0.49148	9.16022	0	2.81345	1.77816	20.5127	2.33657	1.47919	3.03781	6.50107	3.653	21.3766
LAT	0.640905	0.81929	0.307166	0.968701	0.486544	0.0352233	0.276084	0.503686	0.653428	1.21481	0.197789	1.02793	0.125531	3.58639	0.538768	0.703726	1.95063	3.87225	0.577328	0.853847	0.450155	3.28525	0.571847	1.39202	1.39499	4.82365
CAMKV	1.30533	0.779943	9.41802	1.33295	5.36428	0.240497	2.07935	8.13804	0.516879	7.90492	0.660908	2.17925	0	5.28799	36.3257	6.74051	0.589879	3.26597	15.4884	15.4138	22.4144	3.8831	3.40691	9.35887	6.06629	3.44905
P3H3	2.02269	0.260141	5.79604	2.59722	1.72642	0.764796	11.7684	0.862762	0.0879306	0.592231	6.2537	2.11425	3.28346	11.1958	5.28923	17.8526	27.0553	10.9726	2.67308	13.1651	6.73423	5.60022	4.56174	4.40716	13.8975	1.8515
MAPRE3	2.31071	1.53064	3.83906	6.30913	1.18173	0.919874	5.16677	1.63905	2.29868	8.60682	1.92808	8.97237	0.971655	51.0553	8.40797	11.3417	8.42218	14.5667	1.92595	11.0602	19.1881	1.21481	7.02413	5.46916	5.84201	4.03386
ZNF711	18.2482	0.275161	0	0.0738328	0	7.14366	0	0.384809	4.58642	1.07176	37.4874	0	4.21744	6.90729	22.6618	2.54444	0	13.7699	16.3196	32.9794	16.0385	0.249122	17.085	31.6801	59.1468	19.9676
TEAD3	0.439369	1.2702	0.350272	0.60956	0.029513	0.822878	1.04071	0.0113799	0.099654	2.18667	0.359832	0.454861	0.280324	1.37064	0	3.13537	3.02694	2.02778	3.35088	1.06414	2.4986	3.26176	0.907823	2.13092	1.06824	2.05439
TJP3	0.282642	0.0959779	0.166739	0.552647	1.39163	0.237477	0.0443376	0.0640442	0	0.327955	0.198019	0	0.701332	1.09629	0.939935	1.58481	1.59802	0	0.316508	1.75135	0.415275	0.365623	1.27113	0.573408	0.0479961	3.26001
SMCO2	1.98546	0.447374	0.658407	0.118702	0.0667221	0	0.0474962	1.40403	1.42616	0.845063	0.892213	0	0	8.16403	0	0	3.27541	0	1.1694	2.16283	1.9917	3.23602	1.85545	0.190087	0.644659	2.65999
FAM124A	0.172956	0.339165	0.108256	0.765613	0.198243	0.304464	2.99016	0	1.10072	3.93863	0.878389	3.79323	0	2.61789	4.983	4.37771	2.8417	2.51645	1.51142	3.34043	12.2665	0.835555	0.755428	1.2799	9.20208	0
LRRC36	0.585561	0.674962	0.19524	0.079609	1.00964	0.957071	0.344468	0.232078	0.41324	2.25084	0.0914235	0.750238	0	0	7.46617	1.33347	2.42765	2.79719	0.57884	0.998297	1.18998	3.54656	1.26941	1.78899	0.340051	0.444812
RHOH	4.50393	6.68906	12.7726	1.67089	3.5459	8.07593	22.4144	7.15421	2.5916	16.6857	23.3405	2.96683	18.7349	31.4905	30.3108	45.7295	11.9625	45.57	8.08361	69.0378	38.1167	20.8366	17.3448	39.707	40.8162	18.0249
PLXNA1	0.254041	0.637606	0.28938	3.19078	0.310184	3.24578	0.587997	0.713516	0.723166	5.24818	0.509011	4.13742	0.569594	8.19277	2.0772	12.1159	1.92641	13.8648	2.6079	3.33408	10.9699	0.390898	2.33101	1.37523	1.65034	3.99585
CALML6	0.1696	0.621733	0.217059	0.15847	0.0587928	0.0469325	0.377729	0.637185	0.23155	0.538567	0.0475238	0	0.162527	3.09363	1.14712	0.230799	0.792574	0	0.554888	0.390279	1.34646	0.597963	1.00192	0.166265	0.736779	0.273816
ADTRP	0.819016	0.133631	0.271664	0	0.145101	0.19205	1.31954	0.0291465	0.134366	0.56893	0.201785	1.41634	0.588304	0	0.390898	2.20421	0	1.84776	0.42107	0.449224	1.49473	0.536049	1.52654	2.71095	1.45165	5.34799
DIRAS1	0	1.45246	0.76162	3.53948	2.17479	1.05641	0.531858	1.12997	0.406602	0.0957236	0.283395	0.375889	0.450392	9.48053	0	2.05601	1.30419	7.93531	0	6.8627	1.42515	0.557386	2.06968	2.15762	3.90154	0.900486
C1orf186	28.6826	21.466	125.148	11.1028	218.446	27.0472	46.5174	60.0152	28.1902	24.6765	120.292	2.12334	8.42639	70.5688	113.542	29.0644	23.2167	45.357	73.8632	286.528	174.329	394.477	65.2115	204.58	334.807	443.829
NHLH1	1.2325	0.251445	0.528037	1.35021	0.544369	0.434859	0.282552	0.566156	0.657623	0.709235	0.091341	0.473222	0	0	5.02952	0.72237	2.51464	0	0.706946	2.05653	0.491787	0.697899	4.18346	0.853644	0.962353	4.05299
PTMS	182.436	88.0273	10.9955	200.579	266.502	35.0895	185.701	40.9172	10.9806	31.7636	85.5592	450.378	71.4938	257.133	637.023	458.681	434.507	391.572	409.411	474.062	170.706	646.79	168.335	355.18	317.668	447.576
NT5E	0.806649	0.940605	0.443098	0.783273	0.148008	0.631131	0.212316	0.435493	0.593902	0	0.180099	1.98722	0.534368	0	4.7097	0.407403	1.17799	3.28792	0.61486	1.92944	0	0.359682	0.692892	6.1289	0.484637	3.98232
FGF17	2.02876	0.431105	3.39559	1.35681	7.30562	0.432113	7.96154	9.62986	0.149338	0.467655	0.105141	1.57678	1.00565	8.0107	3.91953	5.75951	7.31946	7.27946	6.50429	7.5442	5.04182	13.4703	7.18084	9.09402	3.69182	25.2345
TGFA	1.19956	0.193269	0.0232428	3.31064	1.05121	0.669368	0.435493	2.86196	0.3904	1.60157	1.20117	5.53461	2.21653	4.76779	6.31877	1.39098	2.99667	9.00631	5.43329	1.82043	9.82385	5.17421	3.2339	7.93039	2.63495	2.94197
ETFBKMT	1.32453	0.931359	0.78791	0.941317	1.22744	0.851356	1.01485	0.518343	0.864648	0.432355	0.430245	0.377481	0.366973	0.945894	5.96158	1.63905	3.76616	5.74564	1.6225	1.35806	1.41095	1.78992	1.07607	1.78155	1.96071	1.75672
SLC2A10	0	0.992705	0	1.4984	0	0	0.475085	0.00819395	0.261195	0.835334	0.00816253	0.81929	0.0860406	2.34839	2.36797	1.53908	2.37543	0.620239	0	0	0.716999	0.0673206	0.535269	0.112538	3.92567	0.635612
TIGD3	1.60081	1.61653	0.646156	1.24674	1.94104	0.429886	1.70541	1.30636	1.40197	1.49473	2.03996	0	1.64706	9.01355	0.567585	6.48404	0	11.3593	1.05464	4.33815	2.83692	6.18217	1.72764	2.90822	3.27171	1.71891
SGCB	0.391825	1.06127	0.242865	2.62278	2.49073	0	1.84369	7.27012	0.448618	1.26036	0.30077	1.31316	0.37972	3.0208	6.9969	1.27733	10.4137	7.49478	5.162	1.10748	6.01152	2.5859	4.66098	3.19658	3.14959	4.04686
CNR2	1.2473	8.13189	0.44028	0.644464	2.39431	0.144385	0.407989	1.88056	0.972203	2.98868	0.178229	0	0.985474	4.65185	0.490134	5.43501	0	15.5754	2.29983	1.88056	4.92707	3.2339	7.39162	5.55332	3.13537	6.91066
PKIA	0.861802	0.479493	0.438674	0	0.0252866	1.26487	0.326455	13.2592	0	0	2.64172	0.769769	0.986203	2.42138	3.09443	6.27782	0	4.97963	2.05711	4.62963	11.0628	1.03619	3.82975	7.04196	14.4452	2.49339
IL5RA	0.104517	0.13428	0.808821	1.23495	0.551351	1.2473	0.85019	0	3.93393	0	0.4243	0	2.35286	6.08789	4.90929	2.74414	0	0	0.823304	5.64105	4.37884	1.21436	0.660188	0.934143	2.40106	5.13918
CNKSR3	0.738891	0.306822	0.748165	0.365938	0.156913	0.39711	0.493589	0.181994	0.513365	0.586711	0.944528	0	0.244345	5.86513	0.998656	1.26459	1.83209	0.897334	0.214329	1.72393	0.688154	0.560943	0.569117	0.444812	0.845459	1.11892
C6orf52	2.43205	0.764414	0.250733	1.86959	0.812045	2.19273	1.94889	0	1.20917	0.563628	1.07176	0	0.140734	10.0131	0	8.20702	0	0	1.07829	3.3553	4.42151	0	5.31746	4.51665	1.51382	0.989889
SLC18A1	0.773873	1.07914	0.600011	1.64369	1.11116	0.546957	0.703035	0.542986	0.267908	1.19863	0.0327496	0.72216	0.109838	7.10947	4.24066	3.23538	1.51615	2.23806	1.25584	0.863953	0.640201	0.228239	2.43935	1.2458	0.328973	2.39716
NUGGC	0	0.424908	0.522182	1.37096	0.56828	0.591038	0.300109	0.0488639	0.358649	0.593743	0.082036	0.367496	1.14322	0.591892	4.29161	3.29551	0.587811	0.645033	1.04755	0.974825	0.192393	0.63614	0.649599	2.11702	0.164994	3.69252
SLC27A6	3.90154	5.08032	0	0	2.66283	0.110064	0	0	0.540361	0.536914	2.28063	0	3.17227	12.8848	0	1.25684	7.7352	4.79247	0.567167	7.83258	1.84369	3.05727	2.06517	3.99085	7.13438	0.97314
WDR78	0.928596	1.70774	0.384809	0.333662	0.660735	0.340477	2.37543	0.296531	0.274684	0.558055	1.91238	0.338486	0.613018	1.86434	6.23058	1.34504	4.60415	4.31094	1.42329	2.53997	0.500079	0.579166	1.11892	1.82387	2.74617	2.65273
MATN2	1.05531	0.661257	0.406602	2.12863	0.68782	0.458292	4.06426	0.639307	0.941075	1.59606	3.1647	2.15717	0.0802273	3.96382	3.51633	4.79007	5.8056	0.982275	2.66405	10.9652	5.88916	0.205739	1.03586	4.16562	7.24077	1.83995
TRIM6	3.2339	2.47704	1.30291	0	5.72375	0.172655	0.152912	5.45966	4.53934	1.74904	6.43659	0	0.474108	4.91275	6.38046	1.52264	13.5014	7.7718	7.39162	12.8217	3.79124	6.15275	2.8993	5.75546	14.5016	5.64616
TSKU	0.706946	0.995262	0.20715	1.76187	0.921094	0.0971657	0.866343	0.0655334	0.155062	1.59083	0.0305078	1.0079	0.218126	6.84053	2.33101	4.54529	0	1.47372	0.219577	2.13815	1.91659	0.0910769	2.51865	1.06824	0.750238	1.34853
MYLK2	0.410946	0.497336	0.0661507	0	2.01709	0.166961	0.173326	1.33413	0	0.102571	0.714137	0	0.355771	0	0	0	0.627095	2.161	1.36082	1.93916	1.54194	3.24095	0.374632	1.91037	3.93184	0
SRGAP3	0.445866	2.19996	1.9649	2.11149	3.21711	1.75402	1.00983	0.481376	0.322556	1.1121	1.20188	1.43725	3.84839	2.32282	3.09685	1.38505	5.56148	3.18923	3.79982	2.79455	2.97995	3.75704	4.55177	5.86955	10.788	11.595
RASGRP3	10.1139	12.0098	1.71294	2.64112	22.0157	2.47704	1.52311	10.8001	6.82945	5.21847	11.3083	1.75652	11.9145	12.3421	26.9091	26.2302	1.10072	31.3066	30.7858	14.5705	15.1003	15.1109	25.7063	32.9275	36.2607	24.7424
TUFT1	0	0.101022	0	2.51042	0.176893	0.500152	0.376552	0	0.116601	1.02326	0.150863	1.72227	0.377227	3.21959	1.79256	1.90021	0	0.913384	0.628486	2.57332	2.15762	0.4766	1.78413	1.0757	3.25613	0.72216
ACSM3	1.70522	6.28504	18.1383	0.99641	5.2544	2.51464	13.9223	2.31234	1.98456	0.896019	37.7087	1.15916	31.1232	21.0242	11.6826	11.4803	13.8526	5.15747	7.76343	79.2881	40.0865	22.5094	4.73689	20.975	94.9843	26.0501
ARMCX2	0.166076	1.6225	0.0917184	1.06503	0.0912474	0.58146	0	0.220804	0.425174	0.76676	0.357601	0.910497	0.17657	2.95512	0.602922	1.06975	3.57582	4.34979	0.137666	1.30636	0.377227	0	1.15317	0.389218	1.07535	1.69851
ANKRD24	4.86959	2.46109	0.0884877	4.37337	2.54444	0.263664	1.15147	0.636305	0.293135	5.19571	0.482314	1.10353	0.05862	1.3232	0.535895	3.14449	2.45911	9.33917	6.16261	9.80114	2.87698	3.94706	4.58642	2.80459	1.2437	19.5476
PAWR	6.90729	1.04025	0.0955731	0.16759	0.0534037	0.046826	0.0690169	6.47584	0.302957	0.235829	4.31964	0.998025	0.34295	2.90007	8.1037	0.756325	0.494125	8.4452	8.9936	3.43453	0.48305	7.91128	3.14589	2.44754	7.20489	5.94189
CACHD1	0.903579	1.2473	0.668786	0.373422	1.72607	0	1.49685	6.54325	2.08388	0	4.3097	0.553699	0.061208	1.34281	4.1542	3.22737	4.1196	3.28261	1.79596	3.93863	5.90315	3.48088	4.19249	5.50246	9.30143	6.83567
C3orf20	0.424015	1.05947	0.2807	0.512637	0.530632	0.386674	0.347036	0.756646	0.595524	0.53728	0.109925	0.669368	0.262044	4.4736	2.70518	3.01307	0	0	1.01362	1.69578	0.483758	0.306822	2.34889	0.865104	0.263198	1.2702
GDF11	4.56514	9.2813	15.9122	9.96133	14.2703	20.997	11.2139	13.6403	8.28775	8.54661	14.5016	4.46738	12.5156	66.8185	21.4315	25.0704	35.4938	18.8266	12.4931	44.3099	41.2278	13.7766	8.37491	30.3108	68.1465	35.817
XKR5	0.919874	0.407989	0.152121	0	0.999188	0.365835	0.0634038	0.0674967	0.0864196	1.08769	0.815186	0	0.232715	0.559537	0.502304	2.97072	0	1.88191	0	0	0.834003	1.14086	1.42776	0.698049	1.46354	3.31798
SPIN3	0.500007	2.89807	0.0506412	0.365545	0.244222	5.53461	0.02198	0.0403149	5.18167	0.599722	2.04699	1.46158	1.97594	3.89985	2.17006	4.84713	0	6.0189	6.0164	1.11769	1.73216	5.84851	7.38831	7.10066	10.2024	3.16157
LCA5	0.490073	0.0676397	0	0	0.268078	0.594073	0.883719	1.96279	0.628964	0.265981	2.97072	1.10895	0.537993	1.9839	2.8206	1.21119	1.02793	5.44878	2.19938	1.42515	1.41276	2.29517	1.15551	1.58722	3.46558	1.73888
SEPP1	21.0071	8.84804	20.2669	0	10.697	0.20676	15.9779	8.69361	0.117629	7.91128	35.8539	3.64214	0.806649	13.6712	61.3099	28.7187	4.09171	28.1672	27.0472	20.6557	69.7023	22.1287	7.76754	35.817	47.1311	14.2469
RBFOX2	0.195384	1.95775	0	1.50597	0.58049	0.748435	13.6219	0.00818432	0.800804	4.18346	8.7185	0.542911	0.0742238	0.502696	9.44143	8.1193	10.0306	12.5156	12.3245	7.21498	10.9348	3.49638	0.991706	1.08854	14.9216	1.69475
DNAH10	1.52861	0.709469	0.106156	0.297345	0.714318	0.284624	0.54252	0.998297	0.185981	0.178658	0.904572	0.673491	0.611782	1.33854	1.23593	1.12176	2.17798	3.84095	1.89032	0.680225	1.0468	1.01786	1.98114	1.87969	1.83585	1.76908
EDN1	1.76093	0.747241	0.459352	2.07988	0.649412	0.0499244	0.724543	0.479688	0.207744	0	0.0390473	3.73404	0	2.17117	0	0.181374	1.47874	7.12385	3.30101	3.9379	1.31446	2.53144	3.653	0.111316	0.580871	4.44338
MFGE8	9.84041	7.53003	4.45302	2.42199	7.71147	2.22561	4.61738	7.81565	5.45966	28.8139	9.83135	15.0571	0.598626	32.1617	13.2708	30.28	23.3346	19.3235	20.0213	25.4498	28.9423	15.0571	9.91796	19.4598	36.2474	25.117
RNF157	0.524805	0.441477	1.04429	1.94426	0.196313	1.10262	0.505083	0.188604	0.546604	1.2702	0.128275	0.977943	0.27762	3.53002	3.02889	1.52311	1.52787	1.90764	0.882914	2.09738	0.259161	0.136126	1.36648	3.36038	0.407745	5.56529
ONECUT3	5.51702	6.91618	3.77017	10.8694	5.08724	5.39243	4.14822	3.75965	1.57842	14.0961	1.39944	3.14523	1.2874	53.4779	28.561	18.9455	9.1932	9.10141	1.2125	6.77798	5.94469	1.19614	12.7669	7.8938	1.88384	29.9808
PROC	0.807961	1.65225	1.14352	0.481488	2.65273	0.226213	1.52225	4.55848	0.502786	3.19155	1.47839	4.80895	0.0548828	10.8647	14.7189	3.51131	1.87693	9.59977	5.57489	2.65928	6.79849	2.31291	0.87682	2.38235	1.73616	1.38644
SSC5D	0.195002	2.11149	0.94941	2.3843	0.516208	0.11378	2.97915	0.238827	0.404987	0.562957	0.192642	2.56246	0.380785	5.17829	2.92193	5.26873	2.75676	6.44368	0.645658	1.01401	6.66654	0.915302	2.69139	0.371108	1.62025	1.16996
EPB41L5	0.800523	0.324624	0.255165	0.170472	0.388576	0.940347	0.27534	0.559386	0.908702	1.80391	1.60607	0.958087	0.386783	3.85892	5.50632	0.792152	0.502876	2.71238	0.824407	3.17603	3.0428	0.0841155	1.32998	0.727939	2.44291	0.902923
TSPAN10	0.120437	0.428794	0.788992	0.134206	0.622122	0.813045	1.71843	0.344468	0	0.964202	0.0322564	0	0.378138	2.23446	4.91275	1.7111	1.5192	2.48212	0.563816	0	0.788992	0.754935	1.03234	0.116164	0.807526	0.506508
CEP170B	2.65273	0.136824	0.33873	2.43388	0.536774	0.408605	0.945017	0.578151	0.653211	3.78253	0.272683	1.83341	0.423674	10.9499	3.44509	3.7617	3.12025	4.63828	1.99232	1.89143	3.49547	1.08236	2.12224	0.9386	1.9423	1.75182
F13A1	110.423	7.75001	2.76792	48.057	310.871	18.9355	11.3395	136.763	38.6125	38.3154	34.8947	23.6519	23.6145	62.6985	143.302	97.8398	6.86112	36.3823	269.118	142.604	225.045	232.076	105.455	388.556	402.397	96.4156
PON2	4.83153	18.5399	0.164761	5.08602	11.1931	7.34516	0.175559	5.18054	11.5992	7.74259	14.8968	11.2329	11.8087	25.5715	5.51853	23.3228	5.56297	12.2665	15.7632	28.2141	19.2598	26.903	30.1757	22.9173	33.434	50.2101
VASH2	0.416231	0.498173	0.922359	1.12369	0.253331	1.17309	0.371567	0.10859	1.33413	0.441222	0.480735	1.23876	0.550101	3.01926	2.56754	1.02857	3.93393	2.29646	0.753931	2.37908	1.23407	1.07208	0.975095	0.304309	4.18796	0.466871
RASSF8	1.56073	1.59841	0.264826	0	0.408379	0.0967445	0.591346	2.45977	0.307895	0.496665	0.612535	1.11742	0.0429493	1.47753	3.00715	0.869219	3.11791	4.60647	3.87934	0	1.83872	2.74177	1.19098	1.16301	0.461766	1.52787
AMH	0.917266	1.65705	0.0536546	2.03195	0.661257	0.122916	0.41494	1.68603	0.962933	2.70047	1.04755	6.56289	0.719457	2.87749	0.495063	4.79951	14.4555	4.5693	1.9496	8.93037	3.56217	3.36299	1.25381	2.92957	2.19565	1.45032
C17orf107	42.617	51.8742	21.1165	49.6767	30.5513	65.1233	26.4518	26.8397	9.18693	82.1424	18.4249	23.6588	26.2944	287.082	182.704	116.59	69.4277	72.9097	6.76248	41.0497	36.3823	11.1396	86.9294	51.9744	12.3106	303.791
UPF3B	101.717	80.6171	86.812	11.8416	69.8223	16.6107	75.478	85.7861	77.4088	67.8228	36.9925	58.0382	29.1791	75.132	166.072	73.7497	287.844	284.054	131.615	428.254	43.8305	145.196	79.0041	100.756	84.8782	247.85
WDR93	1.02157	0.494273	0.638339	0	0.935495	0.0608779	1.3338	0.0888729	0.494749	2.2848	0.661194	0.467517	0.062965	0	3.71633	5.95417	0.583293	3.36142	0.525038	0.790643	1.49634	1.53326	0.906422	0.503858	1.9324	1.67795
PRRG2	14.978	10.0898	6.68519	16.6937	6.78585	8.07054	7.6398	4.8632	8.43798	24.6431	2.15031	10.6992	3.28613	72.9097	47.8074	27.5509	1.91803	6.13834	16.4487	34.51	15.279	18.0697	30.7698	11.6826	9.16249	43.1257
GATSL3	0.438674	0.179693	0.24042	1.32195	1.45074	0.31497	0.309694	0.75912	0.329881	0.305347	0.767616	0	0.807691	5.29393	0	3.18439	0	0	1.01441	1.37505	1.11153	2.1136	0.660908	1.83995	1.96799	0.757518
BCAM	1.37685	0.626318	0.814956	2.08656	1.53482	1.61673	1.57632	1.31446	0.359832	1.62922	0.209942	1.57882	0.617975	0.826911	3.6979	6.14315	5.38755	4.25903	2.34247	0.307985	7.19148	0.552286	0.988332	3.39707	4.44135	1.43341
ZFHX2	0.485996	1.92698	1.20353	2.47269	2.78533	0.487649	1.20704	1.44127	0.344797	2.94034	1.45539	0.915865	0.379868	3.69069	2.98441	6.90208	3.73404	10.1184	1.53674	4.44441	2.65808	2.71432	0.717926	1.32632	3.71374	3.57745
HOMER3	49.1168	44.283	8.87341	161.434	77.9179	64.7194	19.4304	15.0377	111.626	33.827	87.1608	71.5785	83.7981	120.901	176.534	122.178	71.7744	56.7762	136.658	217.553	139.421	307.219	152.161	196.773	295.127	216.03
PDE6A	48.844	69.5012	41.4585	64.7194	49.412	42.6989	43.0639	46.6784	11.0512	97.1861	7.93759	26.4652	11.6237	405.864	180.291	208.133	32.5687	36.0426	11.0896	80.0863	53.0612	13.1108	122.737	79.1851	15.0066	250.445
DLG3	0.34216	0.650185	0.641658	2.41694	0.574386	0.883225	0.464979	0.0942635	0.251797	0.497857	0.1617	0	0.722837	3.53856	0.307106	2.02072	1.58152	1.35711	1.31272	2.27692	1.1878	0.394108	0.954033	0.662242	2.9355	1.89507
TOX	10.6923	17.7621	17.3883	4.08689	26.8397	28.8747	21.189	3.71633	9.54539	15.027	16.4945	2.63602	10.9334	30.5253	30.9793	26.7136	53.8913	26.2808	11.2329	46.857	46.9446	29.0261	27.8063	40.8537	97.6254	18.6502
SPTLC3	0.907058	0.97314	0.500152	0.225794	5.29328	0.0304228	1.95668	1.06767	0	1.12827	6.16605	3.34907	2.00308	4.14017	4.26027	7.321	4.65069	11.8114	3.63177	2.58123	3.71374	2.50392	2.28184	4.67423	7.2966	3.01851
ALDH7A1	1.26311	1.85499	0.0573871	0.328058	0.306004	0.12059	1.30389	1.02094	0.220712	1.84669	0.712117	0.879182	0.184887	2.95356	1.96388	2.73651	1.92116	2.49509	0.927918	2.82737	4.9996	0.379276	0.517876	0.606289	3.52396	0.608742
NBEA	0.148704	0.311339	0.730927	0.106397	0.88507	0.235466	1.25518	0.225507	0.0778441	0.376552	0.465939	0	0.245082	0.497224	0.335259	1.14352	1.40983	3.04854	0.140404	1.31543	0.276355	0.563816	1.54353	1.34468	1.15338	0.439093
DBN1	63.1222	32.4856	175.03	26.7921	35.5936	23.704	102.172	30.8584	31.3152	27.6225	171.148	11.7119	9.5928	81.266	104.627	220.96	76.3285	325.099	47.1459	110.328	204.231	180.845	33.4915	85.3815	392.85	67.8901
TWISTNB	106.696	105.726	53.5168	8.81516	241.14	25.7063	145.672	65.4272	57.7182	62.4524	81.4149	30.2321	30.7069	66.2374	151.121	90.355	83.1958	93.1947	135.642	319.497	77.8731	391.572	186.37	160.067	127.149	761.276
SLC45A3	15.0748	35.5255	141.132	13.5559	61.968	41.3594	52.6475	53.0167	29.3416	36.2155	60.7545	10.2928	12.2106	137.537	35.3766	37.2774	30.7229	32.2901	21.7924	103.971	120.423	86.0542	48.1411	125.148	264.588	417.221
SPACA6	4.93622	0.718645	0.195297	2.95676	1.43082	0.0935376	0.311898	1.44046	0.354253	2.98653	1.41562	1.86847	5.52126	5.34018	7.72999	5.3149	6.49251	12.3279	5.36327	2.01128	3.83513	5.4664	2.2519	2.7307	2.6798	1.29993
SLC25A23	0.254303	0.549372	2.96404	2.07858	1.88191	2.02072	7.58288	0.864422	0.445524	2.72809	0.595524	1.78992	1.10494	9.43358	4.37238	11.8532	3.20159	5.56393	1.89143	0.246706	11.7007	0.590733	1.1878	3.59517	7.21007	3.58639
ZNF492	0.177698	1.23626	0.434776	0	0.292807	0.691282	0.11406	0.0637014	0.68333	1.04856	0.117999	1.897	0.414012	2.33509	2.20653	3.38346	0.57884	1.60554	0.764298	2.43088	1.31415	0.899921	0.732445	0.465939	0.400643	1.4495
PLPPR3	142.774	48.0434	60.9546	45.2149	126.369	71.4629	80.4743	16.8222	58.1595	106.331	286.528	64.0769	161.434	159.65	474.062	233.064	82.8038	110.598	203.145	323.053	352.772	240.575	80.9689	300.979	582.278	138.915
PHF14	28.5525	40.0865	33.7197	6.87254	24.3349	27.6018	30.7069	32.9565	25.8828	34.7654	57.584	23.5815	38.1036	91.0119	85.3815	62.6985	85.5042	166.354	30.7967	192.749	23.8907	56.7762	21.32	36.7154	42.7393	149.924
FCRLA	0.913825	4.91755	1.03384	2.19996	0.142922	0.889905	0.834906	0	0.661464	0	0.139889	1.68724	1.55165	2.59795	5.33906	3.36142	0	4.58195	1.8143	3.60633	1.04708	0.19181	4.62374	5.54052	0.873787	5.0901
SLC9A5	1.11742	0.485007	0.367079	1.49005	1.74364	0.40715	0.535432	1.21935	0.941317	2.31116	0.426014	0.467655	0.0358228	3.15508	3.84095	1.19973	6.11655	1.57803	2.08297	1.12331	0.877431	1.80937	2.4488	1.22744	0.95782	3.30817
DMPK	0	1.19812	0.486711	4.23153	0.559681	0.214978	1.15199	0.0956637	0.418038	0.653428	0.220282	2.67223	1.21907	7.40857	0.579166	4.60415	3.59606	3.15912	1.39358	2.13478	0.830317	1.76908	0.82853	0.579835	0.837135	6.05591
PTGFRN	0.774137	1.32123	0.408214	9.0662	1.7773	3.2506	0.767431	8.0166	0.790424	5.47703	2.22802	7.10701	1.43269	3.31993	7.92465	7.30562	4.27917	6.28158	7.86844	4.47144	24.52	5.55927	4.46422	11.2538	18.5638	2.86775
TCHH	0.407572	0.150393	0.881403	0.460393	0.718645	0.126176	0.0249481	0.352068	0.471521	0.425295	0.0654527	2.0069	0.153094	0.68687	0.983856	0.211034	4.16232	2.64854	0.205286	1.39463	0.986489	0.65489	0	0.742679	1.56963	1.62114
IRX5	43.0196	23.7445	8.80457	7.07789	29.9963	1.18536	49.0089	0.820674	2.7307	30.0775	71.228	1.07737	3.40405	27.3106	21.411	79.8617	4.77664	4.66473	74.9217	102.891	52.3418	177.869	3.18343	40.9698	77.7663	21.0572
TVP23C	1.25018	0.776865	1.36723	2.36856	0.0230096	1.93963	0.228679	1.39394	3.22896	6.47714	3.73833	1.2343	4.78328	15.0852	6.47059	1.04856	12.3911	8.80027	1.68466	12.3142	3.84292	0.49283	1.96703	4.24812	2.28184	2.14045
TTC25	4.74296	5.73058	6.41456	2.07086	5.52803	3.56846	4.75755	3.10974	2.98653	3.52743	3.74658	7.21631	4.38134	7.00426	34.7384	8.21765	8.20046	7.67436	8.31557	13.9043	6.18475	13.4138	12.109	8.07407	10.4277	7.57242
PRR15	16.7509	0	0.0391633	0.118497	2.88491	0.342278	0	2.2673	0	1.97477	9.23647	0	0.540028	0.724179	10.862	10.0354	4.39664	0	6.93553	12.7726	4.80527	4.23029	3.51312	15.0341	7.96154	4.86152
MTCP1	1.38041	1.4892	1.88858	0.500878	1.94384	0.726016	0.584436	0.957537	0.503422	0.543525	0.0590814	1.20475	0.1473	4.41909	0	0.602329	6.21327	0	2.86775	5.44223	2.54524	2.44754	0.699544	1.51594	2.20596	0.771785
CCDC136	11.3622	8.05383	13.5697	9.6789	9.17889	4.21967	8.55409	1.67089	2.66172	10.4257	15.0928	1.3847	0.61863	7.37942	11.5567	7.1361	43.2918	36.5381	8.2419	36.5137	15.3922	4.71693	7.57812	4.24916	45.762	11.8384
NT5DC3	7.87602	7.85546	7.01679	1.83733	3.45444	6.39895	9.74269	7.71727	8.36964	23.6353	21.2799	11.5796	21.0071	16.3339	5.26067	18.9727	19.9614	36.2384	34.7384	13.791	18.0369	24.1486	17.4038	42.7604	16.7622	78.4473
NKPD1	0.549372	0.0591283	0.106879	1.18067	0.228554	0.397618	0.645461	0.507915	0	0.0884538	0.905639	0	0.404698	2.35432	0.3838	0.175625	3.12178	1.22816	0.434073	1.65705	0.207502	0.422718	0.443735	0.345082	0.393686	1.45199
ZNF219	16.5688	12.422	0.269705	10.5255	15.0679	1.80351	3.82592	21.2302	5.91382	24.3665	13.9753	11.1114	4.6542	27.2287	32.1894	28.9423	11.7219	28.6505	15.8883	29.371	39.593	34.2348	10.0992	30.052	41.4327	22.757
CELSR1	15.2883	18.7015	10.1973	24.7674	13.4172	21.9508	10.614	12.3972	4.51453	29.821	3.93863	9.91796	5.49377	105.547	72.5747	48.4676	17.8267	11.0167	6.70824	22.4821	16.1823	3.9106	39.2047	20.9048	4.03148	80.0328
UQCR11	105.986	127.238	60.6652	106.236	80.9188	151.121	71.8387	65.9221	33.5106	195.552	55.4687	56.9084	73.9779	632.248	400.802	299.304	132.45	200.246	27.0711	130.204	95.2044	36.8766	212.202	141.323	36.6074	593.496
SH3BGRL2	1.25214	0.781026	0.0986629	1.71205	1.60607	2.28021	2.49805	1.99367	1.74783	3.75965	10.3357	1.47002	1.91294	16.7528	3.93089	7.76754	0.791134	3.40317	2.1933	6.32561	7.41961	4.36217	2.40226	11.716	5.78783	5.03846
TP53INP1	17.2093	13.6886	19.9073	10.1184	1.5794	8.15548	42.2824	29.0865	19.7785	8.22971	53.1256	31.2129	10.9622	61.8291	8.1488	22.8018	18.1252	77.5034	56.8293	87.733	66.1772	87.733	37.9301	37.1985	41.159	52.4092
ZNF311	0.106118	0.968701	0.103515	1.13291	0.221091	1.60382	0	1.69127	0.716758	0.307985	0.603529	2.45202	0.480611	2.98054	0	3.22245	4.04998	5.58348	0.522933	0.735253	2.17925	0	0.434673	3.49216	1.63947	0.733068
STXBP1	1.12099	1.3108	0.305234	2.35432	0.429485	0.598995	2.33101	0.258382	0.356238	2.68405	1.28293	1.54552	4.96163	2.10635	3.57489	7.4236	8.02268	2.78036	2.12863	0.508212	6.86112	2.58197	0.933137	2.48628	6.34898	2.23022
MMP2	81.671	52.2637	67.1578	0.274259	27.9537	8.86424	155.455	64.5125	0.292725	60.7545	175.03	34.6421	51.7953	75.7908	149.232	258.887	12.5437	246.179	58.5585	65.1233	437.962	94.7638	27.4782	136.763	314.759	33.2432
TCEAL9	111.092	78.3561	0	3.34161	120.665	32.4645	169.846	28.4563	51.5166	44.0052	133.91	4.90372	12.3538	84.2223	202.526	155.705	135.49	400.802	134.901	296.758	105.455	81.5799	23.0553	100.103	168.9	45.4869
FAIM	13.8675	17.1617	17.3531	8.42472	1.72567	16.7835	25.5958	17.2484	11.4774	21.4414	44.5693	12.0743	10.2491	11.332	53.0612	30.914	30.9624	59.5197	20.2993	52.6854	60.5022	28.2057	15.0634	27.3175	98.9138	42.2499
ZNF670	1.09661	0.156299	1.9917	0.223187	1.87801	1.08909	0.880929	1.03922	0.115024	0	0.803263	0	0.753689	2.89807	5.53612	0	0	3.55319	2.13256	1.87969	1.33669	1.1744	0.496106	2.89261	1.6221	0.899425
TNIK	4.01278	2.45202	2.14045	0.689156	9.20677	4.25005	3.76437	1.49951	1.34197	0.922791	3.66196	0.710063	20.96	4.19665	7.78706	1.69985	13.1108	9.99094	9.30143	3.88727	4.05205	23.1135	11.0407	23.435	6.60731	17.1974
RSPH4A	1.15521	1.03108	0.984886	2.42518	0.628577	0.154429	1.81634	1.93291	1.05165	1.62285	0.392502	0.632976	0.400643	3.2152	5.64852	1.7861	0.982652	4.43938	2.56065	0.274332	1.83039	3.48216	5.28393	2.98177	1.60989	0.480871
LRRC17	0.627251	0.604555	1.04708	0	9.52494	1.62461	4.45983	0.806649	1.24024	2.05992	1.18053	0	0.315615	9.31175	7.04032	2.68968	0	3.78424	6.12759	5.72081	9.81893	0.852374	0	0.914352	7.95537	2.85219
ADRA2B	1.01641	1.81634	0.31497	1.49801	0.597963	0.399596	0.806649	0.595524	0.38288	1.9806	0	1.65272	0.0911187	6.50266	5.50997	3.95523	1.46955	1.33061	0.527833	1.49265	0.695439	0.698049	1.5071	1.05531	0.174941	2.12597
HHAT	3.22163	4.11159	3.20765	4.56514	7.79062	2.98441	3.74021	2.02218	3.0208	5.4732	4.58642	1.26923	0.913185	1.3535	12.6344	6.01152	5.9393	9.28614	6.5657	23.9627	7.45021	5.67408	5.42689	4.71856	8.98906	15.6644
COL7A1	0.771785	0.635914	0.313315	0.760367	1.66331	0.14241	0.372329	1.25188	0.446786	1.12909	0.0739273	1.36994	0.072984	2.37374	0	0.782332	3.06289	0.607454	2.10685	1.47753	0.440159	1.13124	1.03535	2.54524	0.896794	5.33906
ZDHHC11	1.5574	0.813341	0.0589503	0.866343	1.67306	0	0.421191	1.85295	0.217473	2.27743	0.465809	1.37739	0.0718888	2.88983	0.316604	1.57063	1.43853	2.02564	3.03979	1.34886	0.821482	3.62191	2.12597	0.329313	3.40074	5.22376
ABTB2	4.49743	3.7817	4.95424	5.74976	12.995	5.21619	1.94811	4.40502	2.7699	1.10583	1.92214	2.19161	2.30846	3.76616	9.49472	8.76846	7.10947	5.14937	12.6841	1.25584	8.88201	16.8539	13.9753	12.6841	13.4803	15.7023
CAND2	0.656835	0.12498	1.0356	0.623034	0.431626	1.50287	0.273738	0.121398	0.262403	0.526994	0.610202	0	0.635002	0	0.347672	1.48451	2.12129	2.03517	1.19139	1.79693	3.07685	0.433107	0.448896	1.26573	1.29458	0.882399
TNFRSF4	33.1043	23.7819	6.15989	0.352436	8.6356	0.586903	31.6894	3.74021	0.574832	93.5393	16.5847	1.11296	43.6572	64.7746	45.2149	151.121	57.3166	114.342	30.4764	26.7048	44.2164	18.8982	23.8653	31.6155	18.5917	5.87093
EIF5B	87.8473	79.3671	42.1804	15.4654	30.9201	15.5719	50.9533	58.6308	71.8387	72.5391	26.8397	88.6203	26.372	94.9133	265.194	83.1958	170.706	154.341	96.49	253.533	36.1007	83.1958	64.2166	62.5647	67.5562	169.33
DOCK4	1.79041	0.14267	0.0640278	0.476053	3.468	0.289596	0.115344	0.134813	1.05375	0.286393	1.00801	0.885769	1.12997	0.498917	2.91219	0.792897	2.1365	2.37181	3.65872	0.258157	1.04128	2.2463	1.44507	3.72851	1.64491	3.29117
SLC27A2	17.4225	12.1188	10.0918	4.0008	6.11167	13.1145	8.21093	11.4306	18.316	13.5081	19.5665	0	29.7456	23.408	17.9213	4.19361	11.595	1.42251	10.8969	69.1066	35.0688	42.3725	9.40481	48.2173	69.9986	48.9568
LUC7L3	354.039	392.85	337.804	35.1726	291.966	68.3631	315.632	356.27	252.17	85.6113	178.705	114.627	142.604	660.547	478.759	260.904	761.276	951.828	467.451	1148.19	128.369	474.062	241.14	299.304	232.076	906.42
UPF2	68.5802	158.836	50.1482	19.618	52.9937	56.1232	62.6493	88.6203	72.9462	77.0493	69.0032	105.726	98.71	142.965	150.123	212.635	201.309	478.759	97.6904	335.713	37.5129	120.292	109.758	72.6092	64.9496	323.053
PALM	5.99513	1.29492	12.7212	0.104517	39.8561	2.69276	21.0724	8.82353	0.243105	3.62717	9.82385	2.86643	15.2043	31.991	37.8605	37.0594	8.12436	19.5389	13.1108	24.6967	35.8072	24.9344	4.23671	26.2496	28.2141	5.08152
LMTK3	0.604126	0.144571	0.863405	0.763754	0.733856	0.345707	0.26744	2.66761	0.253924	0.196848	1.0483	3.60132	0.539078	1.5911	3.63708	1.11941	2.9676	7.0299	1.60434	1.04607	1.32355	1.01032	1.56295	1.10494	2.99993	1.60117
TIAM1	0.314164	0.934143	0.296176	5.35394	0.323505	0.452941	0.436589	0.128826	0.119079	0.266057	0.673645	2.84577	1.17465	2.21165	2.13761	1.9917	2.03862	1.17598	0.568494	3.95717	0.734919	1.35711	6.60731	0.749114	3.08692	5.02461
GPR157	2.88317	0.678671	1.53572	2.23873	0.456277	0.892677	1.95306	2.47847	0.673258	1.67306	0.778951	1.49473	0.545291	2.22915	5.62425	1.3094	7.46445	2.93041	3.40691	2.65473	3.28792	1.4027	4.07946	3.04348	2.55572	3.36222
MC1R	2.62759	0.773873	0.845459	1.53873	2.18241	1.0373	0.569117	1.07886	1.09109	2.34986	0.856612	1.29361	0.954033	6.22186	3.44446	0.236636	5.39503	3.48733	2.86479	1.38737	1.04004	3.45547	2.84234	3.57835	2.0656	4.72805
TTC12	3.92481	3.84996	0.373572	1.74826	0.0524214	0	0.0605044	0.0126389	3.71459	3.36728	3.27098	2.41819	3.92868	2.47975	6.4954	9.84041	0.552286	5.65702	3.69994	2.93804	6.7966	2.17635	3.47892	7.83072	9.21321	2.13478
TPD52	1.3582	2.51865	0.602045	0.387547	0.0582796	0.724766	5.88447	9.77719	2.83766	2.49679	4.22166	2.02317	0.660436	10.5894	4.44578	7.2462	0	15.5252	2.54849	9.13442	9.62118	1.94758	2.92769	4.09302	6.11655	5.12334
CCDC169	1.17993	0.241421	1.98876	0.264062	0.680102	0.347946	0.693479	0.793953	0.902441	0.463832	0.347484	0.361199	0.490195	3.77017	0.885542	0.432659	2.54524	1.93916	0.504327	1.99421	1.42477	1.61859	1.25412	1.49703	1.85295	0.950407
TBXA2R	2.35737	4.06629	1.17711	0.142563	0.34965	1.95213	1.23147	6.28022	0.495718	17.1111	4.09096	1.81699	0	16.8539	5.22239	14.7265	8.83653	14.9954	6.12297	2.91055	9.68625	0.742488	3.468	4.73689	7.47213	1.11827
UACA	2.73492	0.662242	0.279821	0.351934	0.0560435	1.44661	0.321638	0.115772	1.43885	0.35491	1.70955	5.37156	0.178118	1.40163	4.21196	0.441736	6.18475	2.86276	6.51849	2.07884	1.35389	0.929626	0.624995	1.90578	4.47619	2.35977
CERS4	2.02564	1.18446	6.61042	1.56215	9.77243	1.20353	0.899659	16.9458	0.136126	1.95869	1.52673	3.36142	25.5218	9.93467	11.082	17.4993	17.3196	25.5355	6.2204	18.8308	21.0526	1.20188	11.258	12.1691	14.2469	3.57293
NAALADL2	0.205043	0.751815	0.646005	0.0981952	0.400519	0.0875485	1.15603	0.0124122	0.315615	0.42737	0.246898	0.784475	0.459485	2.10126	1.68384	1.04185	0.878634	3.14589	0.306089	0.782534	0.639852	0.197579	0.622122	0.320085	0.695758	0.638153
ASPRV1	0.809346	0.446962	0.383279	0.55644	1.32649	0.675338	1.36118	1.28996	0.6635	1.69043	0.239196	0	0.969532	5.43069	4.89199	1.23286	0	3.63873	0.677869	2.28227	1.62165	0.595592	1.61415	0.287922	0.936654	1.09289
FAT2	0.599722	1.07829	0.42033	0.506014	0.652398	0.1985	0.0652641	0.494407	0.828959	0.344683	0.329795	0.512912	0.151241	3.20326	2.06517	1.34782	0.910938	0.806649	0.879674	0.693661	0.566466	0.842575	0.908033	0.856185	0.212815	1.07737
RBM44	0.831594	0.117023	0.676055	0.587625	0.415275	0.705645	0.812858	0.941075	1.21848	0	0.342076	0.999812	1.43527	0	4.26264	0	1.76022	3.01775	1.65272	1.46636	0.283055	2.31985	3.60132	1.20001	0.521707	0.978873
GKAP1	19.2736	16.1935	7.70169	3.43742	9.10524	0.149234	11.6637	15.2161	7.61337	11.6217	13.7188	6.6821	12.2337	5.46092	9.88345	8.47222	56.7038	61.0487	18.2153	52.1781	7.75605	24.404	8.17895	11.6456	17.1473	30.3927
ZMYND10	2.60474	0.936324	1.5574	3.12955	1.71205	1.02968	0.930184	2.91638	1.29698	2.54041	0.61813	1.6181	1.02581	7.46101	5.71674	1.83626	3.60633	3.21021	5.15007	3.32081	1.40882	3.31384	4.77452	5.87391	2.97703	2.03786
SLC13A4	3.99995	1.0859	2.85291	0	1.16493	1.2285	1.39743	0.603404	1.85202	3.45072	2.67593	2.71162	1.54552	4.01278	4.41029	0.785469	4.49306	4.0073	1.67541	7.12759	2.25679	5.12221	5.18054	3.42746	3.3885	10.8969
PPP1R26	39.193	13.4919	0.218842	1.77436	40.9043	0.339869	2.31739	4.54429	9.14133	17.1156	34.9233	15.7257	8.13804	37.1287	35.8417	37.7212	0.647525	54.8221	34.8415	17.3242	40.6279	32.3106	23.2914	37.9693	55.9602	22.9001
C19orf57	3.08851	0.705727	0.539749	2.35737	2.41113	1.26725	0.437944	0.370025	0.750136	3.0876	0.390898	1.63525	0.36189	5.21619	2.765	0.87796	2.02622	4.89446	1.89533	1.25214	5.57795	7.27756	0.885769	1.08559	1.73999	4.36326
HIST2H2BE	207.353	229.029	57.6117	50.573	125.993	218.001	96.3503	166.808	134.316	122.962	169.565	85.7273	92.8006	424.057	89.6137	136.916	32.671	216.03	189.101	784.964	130.354	424.057	218.446	197.438	802.804	375.731
CD27	2.02696	2.31739	3.12609	3.76927	3.07685	6.43489	2.75259	1.90021	1.51203	1.32237	1.18998	7.29375	4.62283	7.4144	20.0842	11.8165	2.49623	9.9162	1.26064	6.19287	3.3963	1.2582	7.17546	5.61014	1.23368	16.5182
PNMA3	0.741016	0.880346	0.456056	0.909722	1.19876	1.10374	2.49509	0.0334507	2.59722	3.34907	1.041	1.6956	0.665263	3.44259	4.39559	0.673491	2.34482	5.19308	0.747962	4.78547	3.57835	0.0640102	0.902227	0.730822	8.24407	4.03245
SNTB2	0.320853	0.406879	0.245843	0.309831	0.165133	0.379059	0.165065	0.19356	1.67351	1.07428	0.498765	2.05248	0.94158	0.620522	3.11498	0.629796	2.44074	1.48571	1.38912	2.40226	0.379377	0.434541	1.96891	0.720629	0.716758	2.89807
TESPA1	33.6917	86.812	143.454	1.14167	38.1937	27.1623	205.44	53.1654	36.9205	104.059	112.913	9.07049	20.6768	176.322	86.8692	143.62	169.565	167.383	61.1045	218.755	186.982	82.4801	45.7936	120.901	375.731	152.746
SEMA3B	0.420425	0.497857	0.128879	0.211827	2.4684	0.131805	0.157689	1.06175	0.181274	0.334188	0.11795	2.09355	0.129143	0.645033	0.468998	1.93553	0.631972	1.28913	1.08361	1.3397	1.11921	2.55276	1.04417	1.34646	0.664478	3.92567
DCBLD2	4.18568	0.225435	0.0221692	0.73178	0.797873	1.62878	0.0384829	2.34247	0.545161	0.476801	3.29939	2.03786	0.918528	2.04108	0.34322	1.00144	1.2128	2.01241	3.21437	3.77594	3.14176	9.93733	2.92124	2.6221	3.23475	3.67094
CDKN1C	19.6322	18.4213	16.0349	7.40257	3.18761	2.32282	5.162	4.43938	2.2463	44.085	10.2002	21.945	4.77084	34.8193	22.0667	74.5383	9.30374	39.3785	16.6975	31.2323	29.7538	33.0107	21.2768	8.43503	25.6135	16.1783
ANKRD13B	4.7969	5.90315	16.7256	8.9111	3.74307	1.42515	8.68537	5.61014	5.15844	34.8947	9.46653	3.87053	0.735494	19.7642	8.41872	21.0774	22.5447	16.0828	5.70442	56.3993	20.4713	12.4963	4.4906	14.4783	24.404	22.7196
UGGT2	7.92107	4.90439	0.0440771	2.11425	0.0252042	3.21278	5.99941	0.00625337	0	2.64483	4.99287	2.14247	0.568741	0	7.69596	1.64455	0.509246	9.09646	12.6248	11.0846	2.9728	6.31676	7.77875	4.19835	6.96231	7.3088
ZFPM1	16.0274	24.7178	10.1541	8.18289	5.03349	3.8658	12.7893	6.74971	5.5498	20.0842	10.4654	9.05639	8.80027	87.7901	7.8818	28.0378	16.2176	15.8233	6.97452	27.7331	23.6015	21.5709	10.8892	16.6279	25.1312	31.1703
CPT1B	2.60321	1.15199	0.454091	3.68986	4.04019	0.779602	0.240264	1.48298	0.621733	0.971655	0.450967	4.79007	0.4491	1.10552	3.29551	3.52577	6.08113	6.00938	3.1281	1.88771	1.73888	5.40963	4.67312	2.82148	2.81129	6.36307
CCDC34	17.961	20.6811	12.4745	5.42586	6.21192	5.55208	13.787	21.325	27.1416	38.8742	7.58288	12.0974	12.1243	20.8098	53.0801	24.7735	78.6807	46.3902	11.5554	111.83	24.9344	22.8879	6.86439	13.2299	18.0933	19.1552
GNB3	0.570739	0.597041	1.67935	0.518634	0.565078	0	4.21572	0.0466561	0.233533	1.32195	0.565406	1.08168	1.43686	1.84369	0	1.54597	6.20309	2.074	1.73888	3.5989	1.65272	3.13896	0.426407	0.191549	4.89446	1.52821
CDH4	0.436706	0.745438	2.41879	0.868937	0.334622	0.0584587	0.975406	0.122408	0.209643	0.618296	0.0144841	0.500305	0.126215	3.82143	2.30782	2.18044	0.81367	1.50035	0.81216	0.938179	0.692105	0.825511	1.30389	0.345171	0.0465299	1.0368
C1QTNF6	2.65808	1.41867	0.4703	3.94893	4.52069	0.319716	1.90578	3.15435	0.721912	1.57018	0.75912	2.77114	0.654153	1.52673	0.313824	4.13959	1.29734	2.77668	3.81692	1.81931	4.24066	10.3632	4.56411	3.82483	3.26939	13.5942
FAM159B	332.536	382.534	249.033	335.713	326.094	341.137	284.843	290.507	79.3671	670.224	124.657	193.071	156.953	1716.13	1082.14	988.589	285.675	377.309	107.071	564.438	335.713	142.965	640.843	492.017	99.6573	1536.42
VANGL1	5.33627	11.7628	2.41819	1.72082	0.0474962	5.18167	6.68721	11.1503	5.93419	14.6212	37.633	2.70047	5.77396	11.5567	22.5043	23.2914	10.6187	22.5325	15.3922	12.5128	37.7087	15.8595	8.4884	34.8776	21.6411	9.53574
BRSK2	0.666312	0.401749	0.0664639	0.92383	0.442689	0.127866	0.16163	0.240349	0.265052	1.55902	0.459264	1.44575	0.202503	1.68862	0.317115	3.16769	1.40689	1.93336	0.981552	1.03016	0.24991	0.59016	0.673645	0.331081	0.331478	2.75339
KIAA0355	2.2496	2.95756	1.75584	2.13412	0.645461	2.58258	2.04653	1.96943	3.35088	1.16441	3.49126	2.19212	5.48839	7.91921	4.32332	6.40404	2.51146	7.56644	5.81534	2.56494	5.31114	3.6823	4.19471	5.62425	7.56268	7.45021
CD320	2.4114	5.09909	6.94691	8.38487	0.924626	3.29887	9.01774	2.43827	1.09761	16.6758	3.89233	3.02497	3.44446	18.0369	6.0257	18.1812	25.0294	6.7005	1.3232	21.3955	13.9988	4.6915	3.65986	4.89955	7.28294	16.3013
LRRC37A3	1.06528	1.27214	0.55592	0.805882	0.286032	0.0632573	1.08168	0.676055	0.962119	1.15521	1.00589	1.55202	0.392769	2.26278	0.3092	1.00332	2.7905	3.77408	1.10318	1.72805	1.32013	0.726442	1.15521	0.781026	0.724179	6.33957
IFITM1	20.2435	11.4007	15.8632	20.7948	14.7693	34.4983	75.2079	51.4982	4.12278	5.78075	11.4213	14.3339	19.283	31.0416	54.0923	124.657	96.0304	14.442	21.189	71.9712	40.8419	14.2161	20.734	34.1565	47.6231	88.6203
PRSS27	2.69645	0.420425	0.691488	1.54194	1.61589	0.100413	0.207019	1.3692	0.451733	1.20608	0.487048	2.91219	0.331081	3.30712	6.63935	1.70183	1.77677	3.0171	1.28655	1.43064	1.75777	3.32244	1.36344	1.8515	1.33441	2.02932
LCAT	11.3395	7.2082	5.32198	18.5542	6.48885	3.5459	3.51097	5.18556	10.9598	31.6155	4.54136	7.16455	1.53908	24.8518	0.697215	20.9853	26.2425	14.5402	10.7979	47.0106	12.3638	38.5243	14.1052	9.2813	11.7997	25.5277
GATA2	84.0525	138.423	201.309	26.0138	68.7957	71.3496	204.58	169.33	57.3386	261.517	213.909	13.7531	64.0141	518.225	93.6062	252.825	272.637	125.624	111.365	349.814	254.764	278.774	59.7732	200.579	548.315	387.172
ZFP92	0.538428	0.707591	0.504621	2.69074	0.0752593	0.731576	1.17562	0.0193754	1.84925	1.43561	0.833493	1.34086	0.0629446	2.82737	2.34017	1.63867	1.37876	4.58642	1.29772	1.64563	3.66293	0.906788	1.63905	1.20244	1.67492	1.43493
GPRASP1	0.925137	0.603993	1.62409	1.05641	1.2809	0.811243	1.4984	1.50901	1.05672	0.70715	1.5639	0.732019	2.78036	2.68297	1.11862	0.302866	8.43694	3.94514	2.87951	1.52861	0.467655	1.40882	1.41562	3.06763	1.42357	6.48257
TTYH1	0.419389	0.260572	0.4491	1.12898	0.512637	1.07829	0.30529	0.616841	0.564143	1.19352	1.34281	1.2125	0.409936	4.82152	2.92561	0.631537	3.15105	0.580194	0.548641	1.06481	2.37607	0.762193	1.56799	0.638446	1.06666	0.522261
TNRC6C	4.64452	8.20887	3.71284	3.54089	7.99987	3.04139	4.72655	6.37398	3.10974	8.73953	7.50817	6.80373	13.28	23.6966	9.78425	12.0634	9.35416	14.3473	6.49055	25.0294	6.12468	11.014	7.58471	11.0538	11.2436	29.7877
CCDC50	0.299369	3.75167	1.51529	12.9916	0.106606	18.784	0.731576	8.76108	0.654502	0.374407	0.105217	8.70366	2.1741	6.65114	15.696	5.97934	0	7.24945	13.9535	12.0233	11.437	9.5901	10.31	8.49256	16.4986	10.1614
KRBA2	3.712	1.9713	4.08579	0.473478	5.68995	1.84669	3.1281	3.60953	0.575722	1.80706	3.91556	1.47839	1.20216	2.80358	11.6637	7.04032	6.32561	0	4.50499	1.88811	7.67436	4.90674	2.69892	6.68362	8.35915	8.02476
ITSN1	0.832511	1.48211	0.347134	0.777271	2.05323	2.65206	0.730716	1.50526	2.38295	0.33998	0.901759	1.84088	2.06968	0.579675	3.33577	1.64236	1.9236	5.49242	5.71389	1.58885	4.41604	3.43918	3.61491	0.907557	4.29808	1.83872
CHD7	21.466	5.7608	0.427814	5.64739	5.54052	17.1193	1.00589	0.635502	4.2002	4.20657	10.6838	8.7358	26.6124	2.83037	25.3598	6.82046	19.1881	12.8126	23.024	41.4585	4.9162	29.0051	19.8533	20.1121	23.0931	13.5172
ZNF114	1.41316	2.12178	2.60725	0.82003	0.998656	5.10519	0.885542	0.878857	1.4938	4.84271	2.64299	0.387436	1.67043	7.3154	11.7764	0.987071	4.43316	2.61604	1.15783	5.16306	7.70523	1.2006	1.29842	1.49335	9.07689	1.50342
TAF3	27.6542	40.6022	23.5535	21.9793	19.703	14.1927	28.175	22.498	30.9854	54.1161	14.8399	52.57	11.658	51.8994	56.2808	58.3439	77.5034	128.734	32.4645	140.507	21.2404	35.2756	27.4031	29.3416	28.1902	86.4655
ATL1	5.04821	2.30782	6.40627	0.572313	3.92868	1.49716	1.70467	14.4948	3.36299	2.60894	4.28871	1.90973	1.15133	6.38046	14.6672	4.44338	7.50266	9.61515	5.49678	5.98467	11.082	10.5004	5.6835	8.92439	10.0636	4.35198
CACNB2	1.6221	0.912897	0.789432	0	0.190858	0.393418	1.11862	0.433017	1.23217	1.5411	0.440728	1.14559	0.95517	3.64147	2.51645	2.16073	3.02173	0.590733	1.15808	2.3856	1.4123	1.85645	0.831816	0.770688	0.690147	1.76645
TP53TG5	0.254041	0.894017	0.161509	1.30568	1.44429	1.21576	1.21822	0.801436	1.66765	0.46368	0.955491	0.662567	0.395168	0.780934	6.08113	2.48147	3.03056	2.79308	0.644464	1.68826	0.648478	1.77282	1.43269	0.534433	1.3582	0.852847
PILRB	6.14625	2.6079	4.69059	9.18932	5.69455	6.40627	3.76535	1.20353	6.45439	10.1156	5.32999	4.11159	10.5655	9.3166	6.67603	4.28098	12.1623	29.7258	6.39315	7.32576	15.3142	29.371	5.01294	6.35195	13.7316	14.9954
ZNF738	11.7119	15.2043	28.0471	5.57078	17.3925	20.6511	15.4463	20.1074	12.422	15.37	20.8056	5.47971	7.90045	30.5039	4.84271	15.9531	57.8901	54.929	16.3375	42.891	26.2302	41.388	14.3142	18.4885	38.7646	50.3274
CCDC112	31.5245	14.4948	6.63403	5.4231	1.72842	6.34751	11.414	3.52577	37.5435	7.6398	11.1522	13.8015	16.1106	3.35619	44.9704	14.4269	37.8605	39.593	41.9126	23.0337	8.13598	15.2516	41.6182	17.9005	26.0561	37.9082
LTB	17.9706	84.1685	21.3508	27.5685	11.929	7.65627	19.8253	7.29375	22.3262	78.3099	16.2721	36.0098	15.7023	38.0111	38.2319	105.107	87.8473	117.727	9.12364	61.4159	14.2493	10.1268	44.818	75.478	8.53968	158.836
AMIGO2	0.412029	0.622321	0.0663516	0	2.26961	0.388454	1.35927	3.71097	0.589513	0.651626	0.0932294	1.18144	1.51669	4.70714	1.87505	3.22658	0	0	1.41357	2.99449	1.18028	0.610431	1.32924	2.9636	4.20112	2.34911
ADA	83.3376	139.262	60.8729	18.1133	96.9769	37.3645	46.1083	181.789	28.175	254.764	80.9689	7.21323	7.24945	154.989	178.705	263.958	146.857	94.1198	91.3269	169.846	263.958	174.524	107.254	222.214	156.751	149.03
LMO4	21.3665	16.2474	0.751457	30.4593	4.26264	5.16082	0.892457	16.5511	14.8621	15.927	7.70364	28.543	7.47422	16.749	21.2404	20.827	35.8681	19.1881	15.2243	46.5878	28.3244	32.3553	21.1591	26.1983	57.912	13.2592
KNOP1	13.4234	14.5192	10.9652	11.7908	6.14167	20.0249	5.41516	7.88006	21.8311	31.991	16.6857	13.28	7.04797	28.094	34.3133	24.4218	38.6125	39.367	7.37573	46.3181	15.1447	12.6939	11.6311	12.1243	21.4444	84.8782
SPIRE2	0.805682	0.362122	0.816954	1.72269	0.409572	0.485132	0.899168	0.144836	0.562252	1.01082	0.451733	1.3077	0.87115	3.00715	3.6086	1.63567	1.96333	0.568575	1.09761	2.2876	1.07607	0.75687	2.29054	0.481488	0.777056	0.908449
ZHX2	3.10234	8.37491	12.6708	10.3555	5.6217	4.88966	8.1037	16.4487	2.8974	4.44224	8.80027	12.1467	6.60415	14.0338	14.692	17.6901	5.74423	16.4337	5.79604	12.2887	23.8293	7.0075	8.16181	22.5094	34.6421	34.1032
ZC3H13	37.1287	28.64	30.8958	8.70366	24.9532	22.5203	29.0865	34.4215	32.4469	21.3854	39.6473	29.9576	42.1184	22.4541	95.6953	33.3932	87.5646	82.8038	59.7732	122.046	22.5386	46.4085	37.3937	34.8415	50.0216	98.1432
FAM227A	1.00273	1.31806	4.10112	0	1.63867	0.542009	1.49428	2.16453	1.13689	1.31738	3.90558	0.326573	0.570941	0	0	1.80985	3.28159	4.26796	3.05024	4.9996	3.74702	4.26027	1.23368	2.33728	9.38872	1.94915
NPM2	10.1779	8.33511	36.4258	0.440159	31.0337	7.60803	47.8541	38.2678	4.31525	5.49242	2.71996	5.7539	7.32945	22.587	36.548	45.3204	34.3237	28.4246	36.5847	5.90472	38.8585	47.2045	34.4665	54.9095	15.3022	23.577
TAS2R4	6.52895	2.41751	2.00523	0	3.73285	0.555649	1.08444	1.64323	3.08096	12.3765	4.88966	1.09381	0.875478	4.91072	12.8562	6.60063	10.3357	5.29974	5.81085	14.189	0.873123	3.12609	1.94629	5.11401	2.58659	9.17992
TMEM8B	1.2285	1.1071	1.08444	7.19859	1.49294	0.26246	2.40353	2.19457	3.06014	5.45282	0.257373	11.9029	0.311621	1.54682	3.88543	14.1601	4.65302	8.6662	6.13685	4.72082	6.30513	2.05543	11.5183	3.61857	6.59013	3.92963
FHL2	0.288794	0.9262	0.243625	0.933432	0.351934	1.38644	0.328103	0.132973	0.760673	0.333166	0.25019	0.783826	1.6275	3.36904	3.07873	2.06245	1.92756	0.588134	0.671303	1.69524	0.332548	0.531127	0.65898	0.95627	0.17837	1.02157
AMPH	0.762318	1.80257	0.217104	1.77237	1.0219	0	0.161865	1.39824	0.784475	0.184034	0.0962478	0.659899	0.267908	2.75259	0.475085	0.627095	4.21196	1.21667	1.49071	1.87402	0.618434	1.05317	1.02519	0.772798	1.21549	1.30973
CKB	5.0519	13.8616	11.0978	10.4986	1.4255	0.0804782	11.7032	3.18761	1.82241	8.48233	3.26084	11.7684	1.66925	20.5878	13.9118	20.1847	19.5518	3.56846	5.99017	18.5112	18.1738	14.4096	8.64168	6.75708	15.0187	4.88966
ENG	37.2274	28.4563	30.0862	38.8742	12.5786	10.5091	33.1538	62.4764	14.0433	57.1604	22.0903	46.8211	2.72688	40.7062	85.9552	121.383	41.6182	75.7487	34.5813	25.8294	93.7295	63.6351	38.7037	63.8384	75.2475	40.2469
ISPD	1.60873	0.485996	1.49911	0.570555	1.6939	0.379449	1.02248	1.58929	1.75777	0.850979	0.733856	0	1.69752	2.69892	0	0.783095	1.51461	1.31954	1.05859	2.83692	3.23675	2.98177	1.89395	2.60845	3.21623	3.93863
ISYNA1	40.5035	29.593	33.5887	15.3634	16.771	19.7404	39.5805	43.9291	16.4694	107.556	25.0231	13.5203	2.08723	131.462	43.0037	71.0831	28.8304	46.7019	23.4221	175.734	82.5291	36.7154	28.2763	41.2127	64.6939	40.616
MTERF2	11.2999	3.83419	6.23356	0.759622	3.1686	5.56297	4.62176	6.16122	2.29054	2.24349	7.62259	1.04607	5.01064	9.52294	7.17745	10.8057	12.4708	5.01149	7.03163	14.7735	9.91002	12.1623	13.0988	5.7864	7.90244	5.00933
CHKB-CPT1B	1.61533	0.579835	0.522647	3.62998	1.55661	0	0.0315284	1.06481	0.287444	1.04924	0.102875	1.15338	0.149833	3.88879	3.62946	1.58127	3.27098	0	1.80732	0	1.18203	1.76807	1.8525	0.870237	1.36616	2.37018
DOC2A	13.5172	1.14847	8.74392	0.13337	10.9726	0.497464	2.69417	7.98535	1.12933	5.57795	1.92899	1.06372	1.03666	0	8.80852	1.62601	11.0222	4.18688	6.42661	9.38387	12.0149	11.082	3.53196	11.8611	13.1928	20.0923
B3GALNT1	12.0874	11.1958	13.4527	3.82873	5.67695	2.13601	13.9716	12.6841	7.41061	2.9042	9.31175	1.71565	5.37002	35.1091	19.9996	3.56741	16.7057	11.5742	8.04957	12.6219	22.0157	4.77886	11.7119	18.4747	28.7187	10.5894
FBXO32	0.909974	0.78624	4.36128	2.91133	1.36588	1.01762	0.846494	1.7405	2.12863	1.37953	0.704522	1.38536	0.890115	3.07597	4.79122	2.32747	3.94211	3.81595	1.04984	2.79719	2.88637	2.43935	1.32082	2.81851	3.97553	5.63973
WDR60	43.9155	38.2561	33.9352	12.0233	26.2612	12.7506	37.441	28.175	24.4218	36.8766	24.8876	34.2773	20.6861	11.6717	80.5713	34.4665	159.861	98.1432	51.6524	90.1021	27.3953	33.2525	25.3936	40.3127	37.4191	55.5591
TMEM231	0.950144	1.0727	1.11769	1.06824	0.131268	0.33907	0.544034	0.637606	0.323806	1.22783	0.730155	1.27048	0.0920935	3.96932	2.67662	1.10527	0	2.85972	0.679074	1.30913	1.54469	0.95517	0.808712	0.647966	2.24304	0.136871
GNA11	0.897334	0.526994	0.535561	2.59467	2.19882	1.74904	0.953785	1.31355	1.34049	7.64728	1.41276	1.45408	0.995543	6.99526	3.38524	5.32999	3.09517	9.33721	1.60473	4.92422	2.70638	2.55719	1.31513	1.26104	3.26776	1.19395
TSNAXIP1	2.32536	1.67351	3.67094	1.18901	2.2673	0.662727	4.1177	2.856	1.34588	6.74051	1.28503	1.13991	0.57634	7.45784	1.82583	6.09217	5.13918	10.7191	1.5955	5.96809	5.64852	2.48933	1.20761	2.03786	4.6779	4.34367
RP11-286N22.8	0.96812	0.728588	0.198983	1.76992	0.337529	0.165467	0.230147	0.445524	0.778951	0.446576	0.393298	1.54149	0.2027	1.51892	3.28062	1.3482	2.50122	1.34129	1.41823	0.828959	1.06666	0.769098	0.847981	0.584343	0.173811	0.511404
BPHL	3.93136	3.2449	1.31487	4.0574	3.45335	3.3979	3.80566	1.18706	2.35677	2.32582	2.38843	3.27821	1.49335	7.34516	12.9174	5.92208	7.77431	4.848	2.33391	7.45784	5.5693	3.04205	2.7342	3.08096	5.99623	2.34333
STPG1	4.89324	3.77495	3.64475	4.32332	4.81567	4.10321	2.88252	4.68001	2.02987	10.3435	1.76675	3.25873	1.82109	18.6319	17.232	10.8555	5.46776	9.35287	2.92699	4.46738	5.65702	3.38932	3.58639	4.95544	4.36217	11.9145
GRK4	3.48413	4.59167	3.10552	1.96121	4.54429	1.72141	4.96264	2.31927	2.20054	1.88728	3.00135	2.01496	1.91955	14.7423	4.40934	1.52137	6.79363	5.11634	4.6779	2.87161	8.00191	4.9844	5.94469	2.67099	7.00941	5.22239
CACNA2D2	0.467124	0.248282	0.913825	0.656679	0.76676	0.418038	0.855774	1.09397	1.06077	0.271632	0.214753	2.26408	1.36519	0.922359	3.75254	1.95503	2.01496	1.46076	1.16465	1.49142	0.615627	1.89189	0.485996	0.573701	1.0874	3.33072
SH2D3A	1.18674	1.59185	2.34333	1.24544	0.396036	0.64733	2.65999	0.758654	0.734375	3.82036	0.323184	2.02514	0.649412	6.33759	2.85219	3.89233	2.55719	6.01017	2.27315	1.52438	0.858938	0.724356	2.95756	2.41453	1.38672	2.03143
IL17RB	3.19155	2.01664	2.43479	1.1302	2.03143	0.757076	3.23244	1.58722	2.99449	0.244222	1.45927	0	0.708175	5.3868	0.456211	4.30235	5.89605	3.28525	3.35955	2.99819	2.60406	1.56911	4.69621	2.51714	3.88041	1.47246
FKBP7	5.33512	12.5673	8.23155	5.06609	7.88971	12.9174	10.2389	5.81703	8.78205	10.04	11.073	4.85684	4.68853	21.5475	31.1952	11.2499	16.3693	16.7294	7.28294	23.6588	18.4936	9.38771	2.48212	12.7637	28.2282	9.30143
PRDM1	2.90321	2.78991	4.10525	6.23676	5.26711	2.23723	13.1744	7.90045	2.55331	7.2252	2.89142	14.5815	7.72671	6.60265	3.81854	11.7119	3.36222	7.8368	9.72113	23.4854	27.3175	7.49478	3.49343	12.3911	10.5608	26.1537
SREK1	42.7604	33.2007	27.0238	6.18088	31.3066	18.2887	48.4851	38.3608	36.4718	28.1672	36.8335	26.2238	55.3526	19.0247	72.1233	53.8227	98.4095	104.122	88.8099	125.746	15.1728	70.8012	36.56	36.8996	28.7539	78.7844
QPRT	34.8295	33.7108	55.3526	2.38367	73.7117	18.7704	69.0032	58.9075	5.14671	71.8769	18.5021	6.60898	2.08491	34.1441	94.9133	95.6187	24.7484	61.2785	43.3789	102.172	95.9814	81.1064	14.8589	50.2101	97.0519	76.4958
ZNF195	21.0129	12.9631	14.9114	3.21711	13.7699	11.0628	17.9437	16.8656	12.6219	5.56297	25.1604	6.38427	12.8629	7.02069	9.74729	10.3805	25.2916	33.5516	20.4557	55.371	15.5002	39.1684	25.9992	25.9992	31.1377	37.3004
WNT2B	1.11026	0.48195	0.185922	0.659107	0.720023	0.393867	0.789432	0.845459	0.891975	0.402416	0.88455	1.65355	0.614709	4.38134	0.896794	0.581655	1.57632	1.77632	0.705292	1.38433	0.363445	1.26487	1.93605	1.03108	1.22278	1.44481
STX16-NPEPL1	4.04876	6.66401	3.42657	5.37002	4.24916	0.365623	5.34272	2.1332	8.50455	10.7524	1.23849	12.4347	2.50392	23.3346	4.97298	13.1995	5.76379	13.0606	6.00938	17.779	5.60558	4.7934	10.2536	3.75347	4.41388	16.1538
KIAA0895L	12.5729	19.0676	24.1079	25.9264	32.5793	16.4487	24.8328	29.3827	14.4525	45.9988	23.1301	39.181	4.91379	41.8836	10.9652	54.0923	67.6247	63.9592	32.7456	52.0651	48.4295	56.9364	23.4919	25.9147	54.5951	68.5189
BEX4	135.642	116.115	24.7229	35.2945	34.1565	31.4675	133.91	23.897	91.5722	145.848	214.269	31.972	75.5148	193.071	139.565	196.773	0	242.192	149.924	187.257	176.041	128.128	93.9883	152.335	284.843	156.312
ETV5	4.30023	4.17656	2.16838	4.2768	6.72781	4.89955	2.69494	2.25583	3.05158	4.16005	2.08388	1.87505	5.89996	17.5202	15.4848	9.78884	6.63253	5.04048	1.897	1.70724	4.76984	3.00803	5.85253	5.15844	5.82255	10.435
CD81	55.1611	31.0046	45.2587	25.1964	29.0957	17.507	49.6767	44.1464	15.2243	49.9851	21.1211	19.2085	6.01766	86.1993	75.9087	66.8185	61.2513	31.1159	33.5422	85.8299	80.2242	37.3493	41.3738	74.1083	62.9135	46.5878
ISG20	2.07487	5.19075	5.50741	10.7355	1.47753	1.76281	4.93456	3.56217	3.38524	4.763	3.12178	8.86869	11.1114	22.0959	10.4754	10.5632	8.70165	5.89084	3.26939	20.2486	6.53859	3.15833	6.59428	7.8836	5.06609	16.9458
ERBB2	0.872087	1.14678	0.65434	1.72349	2.59588	0.464865	1.05531	0.938772	0.633621	1.60799	0.851096	1.18081	1.43493	1.59151	6.65902	2.3269	2.60725	1.77868	1.33854	2.57944	2.02218	2.16343	0.957537	1.9675	2.07609	0.977682
ZRSR2	72.6092	102.394	93.3261	68.2859	102.332	60.6097	83.0127	61.3655	140.678	71.7298	31.991	158.407	31.2994	43.1699	92.9112	105.645	291.966	356.27	141.608	223.645	72.8253	131.995	183.607	118.016	102.394	200.246
NPIPB5	3.28822	3.06971	0.486115	1.43232	5.80436	0.474724	3.11342	1.74327	4.19471	1.72393	0.380389	4.91275	0.110355	3.25708	1.79557	2.26341	2.91055	5.59863	4.79247	1.31934	3.29291	7.31389	8.73953	3.70495	3.53098	10.2115
FAM133B	8.048	7.52346	6.0257	2.12473	6.32707	5.6074	6.80652	3.35695	11.4451	8.69938	4.96359	12.026	9.56151	15.5134	23.897	9.77243	16.4567	20.96	9.33721	21.456	4.16685	11.4035	11.4746	8.87341	7.90403	15.4694
PRPF38B	230.608	133.477	155.885	26.9891	197.438	58.5128	146.857	168.9	195.85	46.138	87.6773	130.795	79.1338	39.5415	156.751	64.746	447.576	492.017	265.754	501.066	84.6018	252.17	206.578	143.93	228.657	271.956
ANKHD1	0.707754	1.23182	0.809943	0.433702	0.591892	0.391218	0.807961	0.800523	2.17006	0.640001	0.857222	1.29398	0.881137	2.51042	2.33561	0.438947	3.80361	2.06626	1.47246	2.08221	0.750035	1.69253	1.27656	1.49005	0.949898	1.23005
ZNF837	6.49944	3.78068	2.29692	3.14959	9.05639	0.57831	3.99402	4.40934	1.70701	2.09508	3.61224	3.655	2.33958	0	6.69348	8.1388	3.69342	18.3829	7.35709	8.54758	6.08393	12.1302	6.0257	4.55848	7.04396	1.04458
HOXA3	44.8036	53.8678	49.7293	39.9531	38.8585	0.315615	66.7801	26.2871	67.1279	44.9557	21.7863	17.1974	0.0298847	68.1784	22.3512	44.4791	88.1436	82.1424	81.7763	37.441	60.6652	92.2043	57.0601	79.8617	64.6354	117.922
RP11-166B2.1	2.81575	2.91284	2.89402	1.33521	4.06629	0.230896	4.38372	0.57522	0.707351	4.64452	0.493442	1.8515	0.487392	1.86614	10.2233	7.86471	3.22409	0.836852	4.23334	2.35977	4.09773	5.00109	3.31648	0.638153	4.91954	3.35955
AMACR	1.53064	2.84506	0.69514	0.429061	1.76414	0.130814	0.741298	0.894911	1.3847	1.45565	1.0078	1.25794	0.419622	3.85374	2.5281	2.27365	1.52396	4.88183	0.91895	0.869825	3.59053	1.34384	0.935725	1.29185	1.92698	1.62651
ZMAT1	45.0504	17.4192	15.1923	2.82148	24.7927	3.93694	26.7215	34.9622	8.43301	7.94145	12.4183	7.38463	15.6486	3.08322	17.7116	5.85128	67.4397	51.5398	41.0242	35.2665	12.1776	33.9183	37.7371	22.0109	17.4745	75.6758
WDR97	0.334373	1.04626	0.572313	2.01393	1.23115	0.726266	1.33295	1.78527	1.80875	0.604555	0.435955	2.30545	0.285574	3.88041	0.460734	1.51461	2.84712	3.30344	2.06773	1.24065	1.41671	3.04583	2.08884	1.39463	0.716561	3.36994
GTF2IRD2B	0.899921	1.27361	0.776462	2.92048	1.3589	0.696874	2.09269	0.731167	0.585853	1.31187	0.237777	3.89735	0.190526	5.52257	2.31116	2.42765	1.76548	3.52819	0.869219	1.94426	1.73736	3.67192	0.730927	2.45003	1.61274	3.47716
WDR88	3.35788	2.91638	5.30986	2.59654	4.72531	0.994274	3.84292	3.06097	4.2047	1.14876	1.0227	0	2.25902	9.0042	2.68738	2.75187	11.4199	11.225	1.86213	1.78448	5.97934	2.46633	8.11536	5.18693	3.5809	0.703726
MPHOSPH8	113.795	65.1233	75.8711	19.9521	61.6665	17.5153	69.3855	90.8275	90.6744	53.4779	41.4197	68.6222	40.1115	44.8495	187.847	46.4605	139.081	130.516	148.675	255.99	41.159	94.9133	86.7612	76.586	82.3655	187.571
USP54	4.57316	4.94705	6.71114	3.34841	5.98113	5.29056	7.35185	7.30185	4.82237	6.39009	11.5917	3.61039	5.27693	10.1217	6.92903	15.1263	8.77111	8.97861	13.2592	8.4884	19.0533	4.9857	5.2544	11.1328	25.3598	7.72344
GLYCTK	2.4656	7.16455	3.87686	6.4423	9.37825	8.79538	4.52403	4.5693	7.04587	16.2758	10.6111	3.03273	9.18095	14.7851	20.0501	10.3857	6.2002	2.73218	9.02838	13.3445	12.4673	14.8122	9.34093	5.07368	34.6539	22.1654
ATAT1	12.9383	14.1716	30.2987	13.1431	20.2057	11.1373	27.2133	22.5674	9.79528	25.5715	9.62986	8.13955	5.50741	26.6393	15.552	27.8063	23.0304	31.4831	17.6627	53.1256	28.4495	45.6069	10.6029	19.9614	45.8263	48.4138
IFT22	11.3162	8.32369	8.24819	3.4381	6.68362	1.49801	7.3088	6.50266	4.33185	12.2697	6.9254	1.73469	1.13344	17.3883	26.8397	9.43358	6.9884	10.6648	7.41239	15.4169	14.9339	10.2098	2.41694	11.9204	11.8672	3.82143
MLLT11	12.1243	16.9704	14.1459	10.3242	11.611	7.57476	9.93061	21.3955	10.375	17.7621	13.7668	16.749	11.4426	19.5616	11.6425	18.1987	19.0337	20.6662	18.2651	31.7636	34.7654	30.5595	22.172	22.1165	57.3166	20.1014
FAM222A	0.685993	0.61486	0.560751	2.59046	0.318813	1.00358	0.435659	0.958087	0.923085	0.742488	0.881661	0.372434	0.823533	3.83824	1.75358	2.68231	0	2.00475	1.39394	1.34782	1.7036	1.54504	0.461304	0.880511	1.50776	1.3022
TARSL2	41.631	16.6323	15.6758	7.47976	32.7373	12.3279	12.5564	60.2095	9.09646	4.34778	32.4469	15.4585	30.2641	14.625	47.3227	16.3062	15.9453	34.9135	52.1054	40.6511	47.3554	71.1611	38.586	83.7438	47.1574	34.3004
SEPTIN8	2.32404	2.76162	3.00881	11.8791	11.957	15.7986	9.19504	1.42616	6.4423	11.0791	6.06449	11.3192	10.8851	23.3292	4.37467	15.291	21.5088	15.6242	11.595	10.7037	34.2454	3.84095	6.2496	4.94824	17.7871	24.9277
CDCA7L	44.1189	80.9188	84.496	25.9011	56.2425	107.168	71.3496	93.6062	38.0538	30.0191	188.436	16.359	66.2652	47.9013	84.8782	105.726	97.9737	184.769	64.9166	70.2007	238.222	79.089	65.3296	153.701	335.713	156.751
EIF3J	98.2217	101.717	92.6022	36.3593	70.3493	34.9544	85.7861	78.9527	95.5417	105.272	54.5034	101.427	42.2664	73.5093	220.157	123.334	277.37	233.534	108.234	195.552	84.0525	98.7623	90.0424	97.9737	104.379	150.364
RP9	43.3224	47.6779	32.6174	29.4216	40.8263	33.8087	52.6677	29.8377	32.5609	53.0801	21.1066	67.4805	23.5416	82.8038	41.898	56.6342	149.723	89.9742	44.7909	120.901	47.7249	85.2321	42.4392	58.3439	56.6802	66.4882
CYP27B1	0.805882	0.437358	0.612535	0.887842	0.992226	0.687306	2.32946	1.07368	0.511574	0.795687	0.585076	0.37734	0.12581	0	3.93486	1.27462	1.14235	0.94941	0.913185	0.540294	2.17479	1.89994	1.36297	1.24284	2.04748	1.50122
LTBP3	17.1111	6.2002	10.6187	8.85289	43.7688	2.25679	8.0518	48.0232	1.85848	18.55	8.4573	7.78886	2.9466	35.9127	7.49478	24.0236	10.8944	19.2598	10.3435	42.3259	35.1836	30.3618	23.3771	41.1979	34.7384	27.2287
ZNF280B	1.85388	1.97028	1.34049	0.141092	1.48007	0.230275	1.04856	0.597963	1.31913	0.735977	1.87552	0	0.487649	4.11565	0.341086	1.0101	2.18292	3.02389	1.88858	1.68695	2.44009	1.59489	0.61404	2.39638	2.41231	0.557386
PELP1	56.217	59.4699	53.9345	37.2774	43.0775	32.9565	43.4127	49.4299	45.8086	128.128	36.1354	50.1115	24.1079	122.962	66.9546	76.675	165.128	124.526	54.6618	165.778	66.6842	80.4743	42.3104	58.8181	74.74	122.737
MEX3B	39.4581	28.4495	78.6018	7.01516	42.1354	30.004	39.593	31.2815	13.0692	47.5308	65.2115	2.52119	34.8682	90.5986	15.0748	65.6189	37.5838	85	19.3134	48.3789	130.204	114.905	20.1731	51.1432	124.657	39.9737
CSPP1	42.4881	29.3827	29.2219	7.87602	21.5088	16.7294	24.5365	39.965	29.5092	32.0769	44.527	23.7346	50.1115	29.6354	93.5393	34.8682	69.4632	81.1571	56.9846	138.797	15.9232	39.6967	30.2898	46.5718	26.2549	54.1806
NBPF9	0.678671	0.657807	0.253755	1.36648	0.703726	0.89464	0.365467	0.654502	1.53531	0.390279	0.270325	0.724058	0.221934	2.29868	0.298314	0.921094	2.0217	3.08934	1.45565	0.924626	0.692331	1.18446	0.772798	1.1318	0.464277	0.702656
AK9	3.02752	7.08179	3.35955	1.54722	3.49547	1.48571	2.00811	3.98232	3.44606	3.77408	5.67194	3.32081	7.42153	7.27456	5.59574	7.66445	4.11471	18.0143	4.51569	14.8823	1.78155	6.19136	1.95388	3.93585	6.20581	8.6662
PSEN2	6.46931	11.1663	1.61767	8.97861	9.99094	5.85128	5.26067	5.94057	7.79938	5.7947	9.13649	9.24164	3.28261	15.4884	26.5672	15.9756	8.67664	10.0636	9.77453	7.77431	10.4257	5.79408	14.4555	17.4454	12.2806	9.95101
KRTCAP3	9.93061	1.96586	3.87686	3.93184	6.96409	2.14154	6.00642	5.02123	3.54089	5.72375	1.08141	6.0164	0.617765	12.1561	0	11.6425	6.73088	6.81435	10.4754	6.63084	10.4014	10.2115	9.29274	5.97772	6.75105	6.24652
ZNF624	3.19979	1.34551	1.60655	0.0733724	2.27077	0.678529	1.66765	2.42452	2.97915	1.77925	2.93614	2.67662	1.71205	2.59533	10.8192	3.80821	2.77668	2.5996	4.18346	3.38123	0.925642	3.32964	3.61857	3.64844	3.13116	1.19264
THOC2	35.5519	32.1351	19.294	7.89171	23.5416	21.3089	24.464	28.8057	31.508	48.5007	38.8143	50.0924	54.3058	37.9082	71.1963	43.9614	70.7177	76.413	57.912	134.316	16.2996	42.4311	35.817	40.5168	28.5289	98.0492
SULT1A1	14.8478	14.7693	20.7239	28.4495	13.7188	5.52553	10.4299	10.3778	15.6486	24.2071	3.83238	11.8943	5.20369	26.967	19.0046	30.0689	22.0791	16.978	11.0658	39.1133	19.4218	6.08789	20.8154	70.6421	38.1446	3.91458
ALG1L2	1.05694	1.42998	3.43357	1.23316	1.99926	1.60607	3.84433	0.525386	1.03152	0.72216	0.837721	1.1272	0.351934	5.68496	3.50313	3.17945	4.62176	3.99085	2.78533	2.10188	2.85972	1.03652	0.851623	1.59364	2.38624	0
VEZF1	98.4095	92.3716	102.256	72.3062	122.292	92.1429	120.053	119.953	54.2404	109.41	64.5125	32.7456	60.1018	373.25	250.985	176.041	67.1578	92.269	76.6333	88.9907	94.5865	85.1005	144.082	142.265	85.7861	377.309
NSRP1	64.1637	26.9945	28.2591	12.3855	37.2412	26.4652	47.8685	45.2273	31.0248	30.2641	29.0051	52.7049	21.1689	16.3693	92.4481	26.2048	86.6289	62.3676	74.4488	151.824	19.2176	61.1045	63.6006	45.4989	36.9075	78.4884
FAM161A	1.9324	5.24303	9.51348	0	2.79883	1.20733	6.24265	3.06827	5.23218	6.30208	2.5359	0	0.758837	9.73558	12.1623	2.68673	6.74971	6.62055	3.7817	12.6194	7.23251	3.84923	1.90468	3.92481	7.48445	1.96225
SPTY2D1-AS1	5.33266	2.33227	5.3149	4.75614	5.09697	2.27743	6.5307	3.56654	3.49216	4.02295	6.70563	1.79517	1.1786	6.23992	11.2942	10.5384	0	4.44441	9.92033	2.60252	9.1932	7.09324	11.2512	6.10243	5.56682	9.8861
C20orf96	38.9901	76.8647	110.983	29.6091	98.5388	11.8384	134.048	64.4155	40.6909	78.0635	47.1866	24.0616	23.665	121.599	39.593	107.168	54.2606	116.376	70.6421	94.7638	131.462	204.231	48.4295	91.9249	150.584	164.625
VWA7	1.70038	2.77668	2.52348	0.0831045	2.74778	0.831816	3.65395	0.924814	1.17683	4.18473	0.498917	1.83503	0.270738	4.43938	3.09034	6.70986	2.55069	5.39862	2.57513	1.9138	2.21219	2.6055	2.65473	3.70589	1.35283	2.31027
PAIP2B	0.300275	2.63019	0.0634038	0.549241	1.48169	4.66572	0.222534	4.39465	2.39301	0.854452	3.53405	1.11769	0.741454	3.99342	4.92707	1.8414	0.534368	5.10286	1.59923	1.88471	3.60416	1.46845	1.42946	5.17943	5.64739	3.82975
DBI	250.445	492.017	251.516	333.558	300.209	245.176	245.176	188.75	342.081	303.791	140.678	391.572	95.3448	243.36	528.62	355.18	273.225	405.864	609.787	397.634	889.03	333.558	832.56	558.042	489.782	481.089
GLCCI1	3.33662	7.31946	3.13597	0.991706	5.13369	1.35927	8.67474	11.1328	4.36326	3.85892	5.63835	4.3855	2.56619	7.14625	3.44688	7.25435	4.96472	10.2141	12.109	11.5742	8.04633	8.35915	6.50607	8.0921	6.98675	15.9001
ARSD	28.4792	24.691	24.3665	56.1232	0.102007	11.7473	41.0242	24.0172	38.1446	36.8877	25.7187	17.5537	11.9598	47.6918	46.3674	71.5412	12.3884	43.8629	34.3004	45.9536	72.7857	37.8338	43.5638	56.725	84.496	10.341
FAM89B	10.9777	7.47028	5.27301	13.948	8.23824	2.49623	4.49532	5.16306	4.77197	20.9853	3.49216	20.7899	1.76187	30.5253	9.28845	22.8122	13.2825	28.138	5.42441	16.2543	14.7145	10.6222	17.012	10.45	7.70007	9.70521
C16orf46	2.20738	2.2459	2.08577	2.67445	0.991497	1.29071	2.54965	1.9917	2.24533	0.800804	2.68892	0	0.463523	0	6.70986	4.15216	0	6.14315	3.57835	3.12369	1.85645	3.55084	2.18923	3.60226	3.45185	1.28467
KIF3A	3.17437	4.36326	5.20628	0.829619	5.87093	2.49509	6.70713	3.68587	4.32251	1.77177	2.32282	2.909	2.50979	3.14959	8.89667	5.77258	7.31752	9.95918	6.23489	11.4888	3.52494	2.91798	2.6688	3.84552	6.1722	10.2443
ZNF431	8.53355	5.84741	8.88201	1.15808	9.20928	3.48413	6.64694	10.6593	7.04797	5.94374	7.8529	3.71284	7.546	4.54529	2.93746	3.33408	13.9688	8.16811	7.63474	27.1351	8.53355	22.279	8.12277	7.80907	21.5475	17.9257
RTF1	99.9291	92.5326	94.7638	42.2954	88.1436	59.2503	113.015	87.7901	115.939	89.9095	65.7181	136.658	48.446	122.046	207.689	118.709	190.057	230.608	118.475	274.715	78.6807	143.302	108.705	112.3	122.397	190.057
SEC62	68.9296	40.6778	39.5687	19.931	48.4851	20.8594	48.5887	54.8453	59.222	53.652	34.3888	103.717	67.5944	50.7384	163.957	66.9822	134.316	143.123	83.7438	133.305	29.1128	66.9822	73.3734	68.5487	48.4138	110.983
MSANTD2	4.00166	4.18568	2.9529	7.5974	3.2506	0.285574	2.39542	1.12827	7.47213	4.34979	2.00308	4.5706	5.12278	4.88858	3.48413	4.08579	7.05391	14.5267	5.3122	7.21007	5.70575	4.23763	9.14511	4.82686	7.36389	9.75471
RBM25	115.415	141.323	96.0304	16.2562	93.6701	55.3014	140.973	120.542	117.215	52.6275	91.7955	86.9294	139.845	86.7612	133.774	122.962	241.708	288.854	218.446	305.56	50.7246	174.806	138.126	105.547	119.361	265.194
FANCC	1.81884	2.65006	0.368924	2.24064	1.15981	0.727003	0.962789	0.988039	2.60079	2.63311	1.30736	2.03096	1.59714	3.52396	5.5805	3.38193	1.35434	2.69139	3.8658	2.04867	3.71741	3.40691	1.79912	1.21822	3.0856	1.74579
ZNF713	1.62461	2.15074	3.83159	0.0688594	5.28799	1.38177	2.12201	4.25254	2.56619	1.35649	3.94514	1.82931	0.877215	1.76733	0.453092	4.99146	3.1281	7.61508	2.97629	2.47779	5.6116	5.56529	6.65902	4.13023	7.59895	2.52654
MIDN	99.8264	73.6307	37.8723	175.249	106.065	16.8102	87.9679	134.048	100.244	81.5237	24.0369	210.323	9.55538	88.4302	84.6018	190.368	86.1591	138.126	156.751	78.013	126.505	332.536	285.675	146.547	116.895	221.389
RBP5	22.0845	15.9122	14.5333	13.7699	23.3968	6.59725	36.56	22.8714	10.2401	12.9141	15.2615	10.0208	5.30257	17.6671	31.0967	25.6539	22.5094	42.973	58.1335	7.70007	21.1591	53.1446	19.24	28.472	16.0204	26.2302
USP43	7.2252	5.07275	5.81085	0.969837	8.62284	2.46422	3.08934	8.72952	4.39219	8.13804	4.0959	8.05383	0.971408	5.23794	1.87402	11.1474	9.5015	8.36638	12.0974	9.43553	9.83828	13.3976	5.93783	9.30593	9.01355	13.9952
FEM1A	0.656462	1.32082	0.653211	1.35927	1.05582	0.531332	0.676613	0.902698	0.558788	3.64406	0.728367	0.983856	0.333567	3.13537	2.45061	1.16171	1.71606	2.16011	1.26335	2.11308	1.79344	1.70444	0.766281	1.3535	1.29595	2.69207
CTTNBP2NL	2.67662	4.6424	0.070958	0.357872	5.30494	1.09321	1.44046	6.74051	3.71967	1.30151	5.55783	5.02234	0.396455	0.602581	4.30865	4.27282	5.19075	9.91796	6.39503	4.2148	5.50114	4.10112	3.73833	5.67065	11.6801	1.84883
THEM4	16.2091	19.8028	8.53014	13.1532	22.8018	10.9935	10.3189	2.285	7.57812	17.6967	9.0405	6.49657	5.87093	6.66804	40.8906	24.0616	20.344	16.922	15.1966	13.7446	28.3889	14.886	15.1295	19.283	16.7364	33.0202
LARP7	74.295	49.3556	33.4988	18.8982	46.6062	20.4713	41.7694	45.0655	46.5174	48.1987	32.7373	62.5915	34.1127	52.7841	131.615	43.7998	91.1946	81.4751	79.0458	118.709	24.599	78.1485	72.9097	54.2404	42.0628	103.879
NLGN3	7.29518	3.62717	3.35366	1.86542	7.15917	1.08361	3.53948	7.79746	4.11069	2.20596	2.55447	3.46989	2.35359	3.66855	6.27005	3.51312	4.58642	3.34607	9.59523	5.61817	2.9544	16.0572	9.8103	6.1709	4.10213	12.9659
TMEM263	15.4106	8.5311	10.6275	3.8209	6.23058	27.9537	8.07782	14.0338	7.19702	6.08947	13.6622	6.13049	14.0306	9.8861	17.9045	12.3827	43.551	34.0642	12.524	36.7747	20.6557	10.1952	8.82353	12.9659	19.9919	9.24164
PRAF2	5.60299	6.22474	1.7171	8.26327	2.65473	2.00347	8.27135	2.83766	3.15181	6.94961	0.963763	2.18292	0.382732	14.9183	5.5693	5.28239	1.76591	3.17945	3.84552	12.0202	7.92666	6.7746	2.29214	8.7058	7.2899	10.2354
MTIF3	178.705	167.606	184.769	64.2439	149.924	88.751	140.678	116.376	163.957	52.1973	102.256	136.535	114.437	107.644	278.016	136.763	209.875	382.534	211.501	370.489	160.724	216.03	180.845	198.756	189.101	261.517
SLC12A4	11.1573	13.3508	4.29495	30.8403	11.6366	10.512	5.64739	15.291	13.2063	18.2249	5.30494	13.7316	2.66481	24.9687	13.948	24.6282	9.19504	21.8258	16.8102	13.9377	19.4398	53.4538	22.0109	12.4183	20.6025	19.2085
CSAD	9.53156	12.9699	11.3895	7.11984	9.89309	3.79323	11.3703	11.9029	11.495	9.09646	7.1612	20.1908	3.54656	11.4499	0	14.9339	29.6294	21.6637	16.1463	19.1317	14.4179	20.1678	26.2113	9.33721	11.3976	31.7199
UCHL3	2.32167	1.76187	2.23243	4.12174	1.11742	1.8248	2.45426	0.486544	2.78115	1.28257	1.02094	1.74499	0.603466	8.90376	3.96306	0	3.61776	1.93463	1.85446	2.34784	1.50816	3.02005	4.78781	2.60948	2.91798	3.96177
SLC25A42	6.16122	7.62259	9.4268	12.5323	7.02413	4.05435	6.90541	6.14003	4.70714	12.7093	4.11255	6.10892	11.611	20.7296	3.56926	12.3972	11.3761	7.92863	6.19447	33.7306	10.0377	9.76681	16.9738	11.9002	9.69318	17.9139
PPIG	77.7663	61.1318	40.0729	13.6985	40.1115	28.4342	52.0651	57.7182	72.1594	58.6809	38.586	92.9112	56.2645	33.9183	155.196	58.8394	114.782	125.393	100.481	198.244	31.7114	80.5713	80.4743	51.323	51.5687	115.106
GGT7	7.82679	9.06351	1.5722	17.4	11.5383	0.643866	10.458	1.82241	4.1187	9.73318	2.75676	6.09778	1.29669	15.4731	6.37688	11.6878	2.27077	4.88391	9.82142	5.84622	13.5861	16.1463	12.0393	7.75605	12.7602	27.3628
UGP2	59.5197	42.3725	89.9742	19.9358	37.654	36.1808	64.8356	52.6677	48.3789	20.9485	67.5155	34.4345	50.1302	35.481	99.8264	42.7251	92.6022	68.8938	64.6939	148.842	133.774	39.9371	47.5308	88.0273	164.898	52.7657
PRRC2C	73.0576	80.7794	57.6799	17.6866	64.746	65.4657	98.4693	86.2555	83.7438	34.7562	117.812	106.331	161.664	39.4985	169.086	98.4095	159.435	302.038	155.196	289.745	38.561	129.249	76.4958	76.9981	72.5391	203.538
DLGAP4	22.4773	14.7536	11.5579	27.2365	20.0923	6.74231	12.2571	13.468	19.2506	25.7786	7.39547	38.6501	7.50266	28.5525	22.7318	37.9846	20.8319	59.8381	23.1901	27.7579	32.6614	22.9534	21.0242	25.4268	39.3785	29.9228
HSD17B1	9.21748	5.31114	6.90382	7.66644	6.33133	2.17798	6.0575	5.9601	3.8008	12.0947	2.47515	11.6548	1.95213	10.9598	7.78886	9.24777	5.31623	6.28799	6.90729	19.7155	6.45319	18.1903	6.47584	9.01774	7.83258	26.4589
TMEM110-MUSTN1	0.895339	1.02991	0.365545	2.37419	1.47108	0.0637539	0.779393	1.03772	1.51021	1.63867	0.234788	1.82302	0.420818	2.53016	1.31766	3.64844	2.1036	0	2.04269	0.897334	1.56963	2.98267	1.31047	1.22446	1.86025	2.02876
SEMA4C	8.55226	6.02857	1.08387	18.8882	11.0431	3.45263	4.42249	4.78898	2.05601	11.9114	9.59977	16.1068	5.45426	21.5709	3.18021	17.0693	5.17264	9.79143	11.1114	10.2443	18.1023	25.4866	14.2419	12.8663	14.9708	13.3601
KCTD1	1.16196	1.14559	3.79982	4.12664	3.19078	4.73689	0.638246	0.206224	6.73088	1.7666	0.875237	1.59364	3.65124	9.04936	4.48946	4.71175	2.18611	3.82036	2.43563	3.13662	5.69455	1.33047	4.91072	4.44338	8.77355	2.61818
VAT1	40.7321	63.1834	166.354	168.9	65.8166	41.159	175.525	25.3872	60.4111	97.9737	112.691	66.4298	66.2973	140.507	231.682	178.099	38.3154	69.8223	114.782	172.654	180.845	156.556	69.6348	194.21	329.281	93.9883
MAPK11	20.319	6.9969	7.04587	11.611	10.3989	2.7905	5.94605	31.9323	3.51709	46.9257	13.8975	11.5272	1.34943	24.6282	21.5709	26.7294	14.5551	31.5156	20.6511	27.4189	30.3108	25.1814	17.0789	24.8576	27.1028	6.36456
KLC2	4.88734	6.04238	9.25548	11.8216	2.58659	0.769555	5.50246	11.7281	4.40934	17.5105	6.00938	9.29688	2.36725	12.026	14.3442	16.502	23.7881	20.5494	4.60415	14.3142	8.00688	9.49738	6.84335	6.86611	8.66362	11.5525
ARMC9	1.17964	1.26278	2.93688	0.188739	1.11862	1.94188	2.33036	1.1666	0.555563	2.05381	2.6388	0.980836	0.402518	1.80484	2.64353	3.55164	2.51042	2.89807	1.06436	3.22896	3.52396	0.624995	1.16634	1.78839	5.81952	1.41946
MARCHF9	2.78387	8.16403	8.14314	17.9437	8.28775	1.92001	3.45263	9.66009	1.07417	7.91333	1.75898	11.8416	1.98988	17.1174	16.6507	10.7724	5.36428	9.79528	6.55489	22.1165	5.89084	3.80612	10.3289	13.7944	7.24442	15.5791
HMGB3	5.73717	15.0235	8.82353	18.0369	6.15816	39.707	20.0966	15.7632	14.4948	21.9395	25.4586	26.4589	13.4234	26.4272	16.8766	28.4161	21.8801	17.7497	34.9952	37.6633	60.0463	42.341	13.156	38.1036	48.7665	7.94145
CIR1	146.373	59.5404	51.5398	12.6708	79.8998	37.2549	60.6652	98.2217	102.554	42.0628	33.2525	122.178	57.0838	26.5808	298.453	53.7068	113.896	109.935	130.104	210.63	30.7315	138.126	149.03	90.8898	58.9595	128.251
LDOC1L	22.5447	10.2024	24.7178	15.1263	0.460299	7.45784	18.3512	11.658	10.5918	14.5952	35.8681	4.80758	4.60006	11.6774	31.8483	29.2634	10.686	39.9531	17.483	8.13038	39.7825	25.7187	9.92238	25.7158	49.6027	8.40797
STAG3	0.723836	1.19164	0.74167	0.668786	1.99747	1.17747	0.598626	1.09034	1.29492	0.294807	1.68724	2.14208	1.61633	2.88637	1.85645	1.18446	0	1.85902	1.04185	2.05761	1.75224	3.75078	2.04539	2.55189	2.95756	1.97837
UST	1.11516	8.30233	0.846494	3.9398	3.14274	2.94197	5.72826	0.959378	1.89753	3.08692	1.70038	2.93614	1.43652	2.89547	11.337	5.72081	6.56881	8.35336	3.88225	1.93376	3.57917	4.50393	5.19075	4.02955	4.01051	2.60948
EXOC6B	0.743897	1.73888	0.0438469	0.139918	0.848829	2.76359	2.96145	0.401409	3.18857	0.548728	0.968386	1.49987	3.06056	1.62878	0.619351	2.73139	0.841051	5.31114	3.32506	2.49916	2.85448	1.56776	2.3989	2.23779	3.89541	2.15657
CYTH2	22.3038	11.4499	16.6231	23.4019	60.7545	8.5376	19.0724	30.6771	13.2228	34.9336	42.1895	24.5736	9.83363	35.2355	22.9534	36.9205	34.2571	33.7876	42.1895	37.9846	43.3789	90.0424	21.6818	27.961	41.2127	70.761
CA11	3.05803	1.65314	4.92566	10.1517	4.30865	0.0706682	1.97569	7.86471	0.204368	1.39317	1.65451	5.85419	1.17979	5.90622	4.46623	6.42661	10.7454	5.36327	3.52494	5.46501	6.98675	6.26671	1.9806	3.95446	4.28098	9.68859
ARHGAP22	36.6819	46.5375	59.3025	3.95717	36.4815	13.1773	32.2166	45.0159	25.353	121.702	56.6052	1.5314	0.785337	58.5585	33.6337	87.4167	88.3168	122.046	28.3244	96.3503	64.3431	61.5908	16.3415	44.5561	55.609	52.3031
ZSCAN16	8.56641	11.53	12.3047	9.99748	10.6454	14.2818	9.79322	10.0491	10.2377	7.93362	12.897	10.8525	11.1851	13.4289	26.8828	16.9415	17.2093	17.961	12.5182	13.8468	15.5754	16.5588	20.0556	17.2279	23.8293	24.6165
ANO8	17.0558	13.8675	19.1196	62.079	35.8539	10.1564	18.0662	21.6025	32.0861	34.8066	6.83864	42.1501	4.34144	21.2977	10.8994	57.4768	50.9757	86.301	44.1636	30.4764	26.5672	58.7652	51.8579	26.4725	28.7359	42.3568
YAE1D1	4.71744	8.40321	7.38463	2.20054	5.03716	5.66409	6.27325	6.54677	6.22893	10.8994	4.96831	4.61463	1.30291	13.6403	18.6461	14.5267	7.56804	20.4861	4.24182	6.47445	5.25554	5.14273	1.81801	6.46765	11.7384	9.00631
TNS2	2.73651	1.77484	0.890375	4.65972	4.49655	0.84326	1.43725	2.36438	0.797449	4.79951	2.22069	4.07113	0.637318	2.02118	8.86157	5.70004	2.29054	3.61039	5.33627	2.74812	5.56039	6.27514	3.47716	3.3268	2.65743	1.51341
HOXA9	183.879	272.637	169.33	179.718	166.808	41.0118	97.6254	114.905	169.565	296.09	105.272	65.9542	0.0339752	225.045	125.272	128.369	97.8992	122.858	290.507	471.55	230.608	154.563	152.525	192.749	415.381	523.295
SRSF11	252.17	220.558	246.852	36.9925	245.176	69.3489	275.35	268.53	267.901	102.172	124.085	223.061	185.094	79.0041	216.679	121.916	680.132	465.094	428.254	498.003	123.701	397.634	250.445	226.273	197.064	525.42
MED19	21.1009	41.4327	33.6612	22.4931	28.6973	33.8683	34.571	28.3481	29.8108	78.642	39.3405	52.0651	20.8644	84.131	79.787	87.8473	98.7362	82.1953	20.8366	73.9368	48.4851	45.4418	33.9476	36.4159	40.2335	44.085
EMC9	10.1156	20.8644	6.52722	12.4614	8.20702	6.58155	8.91322	10.1469	7.77431	22.153	6.34481	9.13211	4.10321	10.8246	18.9409	16.9149	19.4398	21.9081	12.4431	32.7162	20.9803	11.7419	15.6758	8.9154	11.414	20.6304
ADARB1	23.5155	8.96945	13.9688	14.4493	13.8058	3.14728	13.7446	5.78345	6.11008	9.02159	8.35336	4.9185	4.42983	26.1004	12.8406	13.4739	20.2669	11.256	16.9582	13.787	20.9222	25.6878	11.3646	10.2024	17.8701	16.4304
RFX2	15.0679	10.0255	12.8596	16.4304	26.3302	3.0312	12.2722	20.3598	16.6107	23.8355	10.6621	10.0741	1.82241	17.7948	37.9443	32.9474	14.4383	29.8461	22.8218	14.9604	23.6471	23.7445	10.5066	30.2562	18.664	21.5269
GPR68	2.37374	1.10161	1.35954	0.310538	1.12369	0.516736	1.85499	1.43232	1.26104	0.703035	2.25955	1.33743	1.07089	2.44136	6.1709	1.99033	1.88011	1.74666	0.78047	2.08554	1.68992	2.04628	1.98598	1.33128	1.12706	2.52524
EFNA4	5.99017	3.95717	8.09817	7.59209	10.4731	8.69938	10.8402	1.9216	9.57507	20.2993	6.57189	13.2413	5.15372	25.6215	0	22.3038	25.3936	9.6763	9.07689	21.8801	7.1612	17.7025	16.8309	7.90403	15.3474	8.13701
PBLD	3.14728	7.30679	5.28647	2.65273	10.1541	4.23763	10.0898	9.84041	6.60265	2.08097	3.78597	5.53871	3.98499	2.16955	13.9307	1.36232	17.961	13.3829	12.5128	3.61108	7.35327	13.2447	7.31232	12.2518	10.458	8.69531
CCDC92	17.3752	7.32945	14.0473	16.6507	32.3106	3.43629	14.1206	18.3421	4.91755	21.7972	6.42068	19.1081	2.73139	19.4346	30.6688	32.3553	18.2482	31.3812	22.5386	15.2721	24.6827	21.6411	19.294	28.0645	18.6138	14.2527
STMN1	167.606	185.094	113.795	83.3376	132.89	326.094	97.7623	176.8	190.368	354.039	337.804	85.1746	259.609	295.127	270.331	249.485	242.192	280.32	197.438	534.373	528.62	360.55	112.118	234.115	605.619	246.852
C12orf65	11.4339	10.1043	15.8595	4.81428	7.64519	6.88346	7.78355	10.6431	12.1654	20.7696	9.09402	6.82205	6.38724	26.772	8.4553	22.0959	17.9477	30.2898	6.56133	25.305	13.6858	9.46421	5.62822	11.929	15.6283	21.8432
GAS8	3.17521	1.2115	2.41453	1.01701	2.51093	0.095925	2.924	0.674317	1.1666	3.63873	1.27832	2.48883	2.03143	3.8374	2.60321	3.33319	1.92595	4.72897	1.78201	3.80733	4.24916	3.22896	1.37998	3.08022	4.28288	2.38943
DHFR2	5.95417	4.87561	5.68496	2.54041	6.15105	1.43493	3.19736	6.38724	6.26507	6.58069	4.38977	9.44143	1.82677	5.18624	6.27199	8.50455	11.9059	13.2743	8.31806	9.49956	6.68721	4.00166	9.38872	5.53612	8.02649	10.1342
MPST	17.1023	17.0693	8.36381	22.7196	16.8185	8.30233	7.04196	13.1071	10.8246	32.3355	9.8614	24.4339	5.66288	40.9043	28.8832	29.3827	21.5914	14.3793	12.5413	39.3937	24.3471	22.6288	16.2474	23.1901	26.3009	19.0878
C15orf52	6.21029	8.70366	6.76901	7.18437	5.9209	0.730716	8.54979	7.44221	3.8903	5.16551	0.987505	4.29676	0.203023	3.91166	6.04676	7.07647	13.1532	12.5992	6.88346	3.12525	7.63105	11.4184	5.00933	6.66804	5.91791	19.2313
CBX1	23.0989	41.8696	35.4706	37.5129	37.3493	60.9751	27.2514	21.0307	63.3533	21.5645	48.5962	22.3846	24.65	39.6583	65.7181	36.9797	86.2555	90.7422	46.9257	47.1148	60.5597	51.7557	56.3993	42.0628	96.277	43.9155
MOB3B	4.12831	3.89828	2.9074	4.56604	6.09512	3.39373	2.78882	4.65763	3.87934	2.65999	1.3397	7.64728	1.18913	5.04945	8.97458	6.5077	3.42153	4.21744	7.10848	1.32159	4.68968	3.37093	13.0662	9.8861	6.92903	6.17374
TUBA1A	92.2043	106.696	98.5388	121.383	85.2321	50.2691	91.2548	103.213	44.7909	87.733	187.257	138.003	35.5636	83.4823	247.85	234.68	88.6203	176.8	115.415	207.353	169.33	140.973	173.463	116.59	205.44	71.1181
BNIP3	11.8189	9.55538	9.469	7.37942	16.2644	6.31379	10.7298	3.39203	6.52012	10.0617	7.15749	11.0921	4.94705	18.7231	24.0753	12.0796	6.12065	14.1783	14.7783	9.62758	16.009	12.1467	8.78205	15.0603	14.3304	21.6154
SNX33	11.1503	8.34402	2.56556	16.9738	9.91411	9.36578	6.20437	11.2461	8.09425	12.1838	10.911	11.7353	4.58195	16.0456	14.8213	15.9972	12.3638	15.4106	12.422	7.38124	20.354	18.2249	10.3886	16.2924	27.3477	14.29
C11orf95	20.3301	7.87002	10.2424	9.9162	27.8284	23.1858	8.11165	36.0098	6.30513	6.46931	24.1882	2.32282	9.77973	13.5425	13.468	24.1629	23.0861	30.6864	17.2767	14.747	35.6437	27.1847	12.4805	38.3053	41.0242	22.7122
ZNF682	2.48397	3.34117	2.3951	0.626318	2.31071	1.73841	2.28398	2.16619	0.125149	0.373283	2.0589	1.34129	0.869825	3.39281	4.35303	1.28056	0.870824	3.0208	2.27098	3.0224	2.73786	4.68493	3.52819	3.15572	2.97028	0.808603
METTL18	12.8884	7.06065	14.2179	1.30879	9.03394	3.0826	2.16646	4.65868	10.8224	4.02743	8.81069	3.17079	7.48962	8.0921	19.1457	11.7972	11.9204	13.2163	12.2106	15.344	9.22979	5.81534	4.52301	7.80254	9.09402	16.6412
NFIC	40.1115	33.9183	29.8297	35.4224	32.1706	15.748	24.5256	35.7068	40.929	76.3285	27.7331	48.6232	20.1422	83.2487	82.4211	77.3118	49.6445	79.0041	42.2664	51.0117	45.5213	52.8237	45.7461	41.4585	38.4613	63.6959
CSRNP2	5.10286	8.64807	8.98055	9.1646	10.5234	7.9079	7.92863	11.5917	11.3725	7.30385	9.72597	11.4087	8.57493	12.6743	4.66572	18.7067	9.70997	32.2077	9.30374	6.11322	15.1766	13.4644	12.5564	14.4062	23.173	20.6954
TM7SF2	10.8267	7.70007	15.1109	9.74501	12.4347	8.5836	10.7568	13.8155	5.16422	20.4861	9.59757	6.70824	4.66098	10.4184	31.4675	21.189	29.1302	17.9349	12.1654	13.6065	17.5416	12.897	13.3034	12.1268	8.11165	21.207
HNRNPH3	224.086	154.563	172.654	71.8387	221.854	35.3766	188.436	240.575	188.174	65.4272	47.5734	131.075	47.0106	91.7179	128.369	100.649	332.536	250.985	272.637	246.852	132.125	366.207	216.03	187.571	241.708	344.503
PRIMPOL	32.456	28.3967	19.529	11.0222	45.7783	22.0109	29.0183	19.529	24.5791	15.6021	38.7646	21.2012	15.5754	24.52	40.9698	28.3726	17.3965	58.4916	31.972	51.1277	44.0679	38.3154	36.6819	35.573	39.2202	79.5627
ERCC5	49.2369	26.1759	33.827	6.07351	30.7605	9.53156	20.5613	29.4518	28.2901	15.6758	16.8185	34.8193	17.8267	22.8946	30.6864	15.5268	50.0216	31.1703	47.8382	79.5627	18.55	44.1636	56.6541	33.8778	27.3718	60.3867
DYRK1B	19.1834	29.2995	33.1538	16.7022	1.39996	13.1995	23.0861	17.6558	14.1488	39.4489	34.0216	33.0202	9.22765	57.4255	18.7067	54.7713	26.3654	39.4204	23.1351	45.8902	33.4915	39.1559	11.3867	35.7587	44.9236	30.2255
RAB11B	124.41	121.479	112.691	123.589	145.848	27.2432	126.759	145.672	112.02	197.064	31.4423	150.123	34.3338	167.847	112.82	185.701	173.766	214.269	206.279	210.323	185.395	193.489	182.704	159.266	182.704	185.395
IVNS1ABP	28.4246	37.441	30.2255	17.0164	34.267	49.3741	16.482	22.7689	50.3876	15.4169	41.2408	39.593	42.3725	36.6074	46.3527	19.9358	53.0397	55.9886	40.9043	68.0171	33.8968	53.9519	73.8356	61.0231	67.6247	79.1851
CERKL	46.3181	24.2007	29.7181	2.49916	31.0154	25.4125	29.6766	20.6613	40.0046	15.3634	17.6939	18.2887	39.3178	17.4115	43.6302	7.90403	37.5708	22.6673	37.5708	64.0769	13.0692	48.0734	78.0635	58.8394	39.486	84.1685
GATS	5.27693	3.75783	3.0362	4.07753	6.86952	1.41357	3.60953	2.92629	3.85617	1.86795	5.24444	2.74745	5.23929	4.24623	9.4461	4.61463	7.61172	8.63143	4.63221	5.15492	4.66361	9.5876	5.3868	4.21858	6.92096	5.95722
CD84	28.0146	19.529	18.9272	9.72113	43.7998	35.9227	9.13876	32.6895	41.9501	8.31362	28.3889	20.3301	5.61014	29.0332	33.2628	12.5128	23.8231	21.7537	54.2007	22.4089	31.641	70.0884	32.8966	54.3058	38.5243	66.0805
ZNF653	5.61014	6.46262	5.53319	5.63677	4.22736	6.72509	5.80296	4.59765	5.83235	13.6712	7.85091	11.1001	7.24077	19.0823	8.45229	14.153	5.71272	25.6282	6.18088	12.8344	7.2732	11.3646	2.70171	7.86105	12.2756	12.6064
NBPF19	2.91055	0.808393	1.1694	1.35434	0.420615	0.478473	0.67767	0.899425	1.3094	0.527833	0.251445	1.56115	1.00117	1.52046	1.9839	1.29125	1.53837	2.61259	3.05657	0.822143	1.23683	2.46246	1.38807	1.85988	0.462758	1.39394
ATP2A1	3.13662	3.23058	2.34482	2.87805	2.68297	0.841487	2.62759	3.25708	0.75912	2.82491	2.30846	2.09206	0.392348	4.82596	5.46776	4.62374	1.96018	5.67194	2.47915	2.80539	2.77668	3.99198	6.03448	3.11942	1.81931	1.78899
INSIG2	11.2316	8.47222	11.1213	7.06614	9.59757	7.54799	6.15552	10.3071	11.4525	5.01955	5.62822	7.60215	2.41001	3.32081	8.49256	6.3703	23.4532	12.8848	10.7828	15.6796	7.65828	10.4257	18.8798	11.6983	13.791	23.3771
LUC7L	63.9864	66.3293	77.8731	55.4687	48.446	65.1766	67.4805	56.5509	60.6346	102.554	98.71	101.264	77.0962	75.0404	31.324	102.332	124.885	148.109	75.7124	200.901	83.3376	166.354	67.0719	75.082	120.053	245.613
MT-ND6	20536.9	9861.12	21616.8	28059.3	19136.7	1441.1	19136.7	21616.8	15587.1	14302.9	1473.73	32087.6	1441.1	14302.9	32087.6	43614.3	32087.6	23337.7	19136.7	14302.9	32087.6	14302.9	43614.3	21616.8	25856.9	15587.1
LRP12	3.02824	2.82213	1.55495	1.24303	4.82686	2.49563	4.23763	5.05437	1.3589	0.827266	3.67192	1.21963	3.98232	2.06666	6.18939	3.05024	2.13815	5.7608	4.25254	3.31518	3.99585	9.45718	2.06666	6.06027	4.03947	6.0189
NFYB	33.6612	28.561	23.4664	10.5695	38.4613	22.8218	28.4984	28.9104	21.8021	15.8786	33.9183	21.2125	20.6069	17.5034	27.1204	26.7921	17.8019	29.7086	48.4676	66.4882	51.8742	57.0601	29.2801	37.2774	60.6346	58.0145
NPIPA1	3.68702	2.53711	1.30568	1.1071	2.34433	0.203652	2.95676	1.57063	2.8256	4.41604	0.252367	3.79699	0.306308	3.82679	6.48045	2.90822	2.62559	6.22336	2.77053	2.37846	1.94915	2.15612	2.285	2.69001	2.08097	5.53064
FAM102A	6.76901	8.40564	11.3526	10.5561	8.13598	2.99508	9.50387	7.34145	4.97425	14.7826	3.22658	6.68519	7.08492	17.2042	5.52619	15.8673	10.7828	9.82851	3.02173	15.0341	12.6968	11.9454	7.15421	14.0338	12.6523	27.882
IRAK1BP1	3.09943	2.52944	3.22088	0.389742	2.83766	0.727939	1.94057	3.39707	2.99745	0.980254	2.85448	0.334049	1.45854	2.58392	4.95922	2.47449	2.03195	1.82887	2.28349	4.77315	3.41813	3.49909	2.04048	3.77017	6.49055	2.80958
CCAR1	120.053	94.9133	117.388	22.153	95.4116	77.1883	119.567	105.986	110.423	91.1946	151.281	90.4741	129.964	65.7181	123.09	61.9422	247.407	282.527	179.496	293.678	67.6247	179.002	130.943	122.046	127.793	245.176
METTL15	2.35359	1.47644	1.99874	0.45856	2.08155	1.31272	1.73571	1.25448	1.61859	2.44673	1.25617	2.26278	1.58481	3.44606	6.06165	3.41177	1.25188	4.28871	1.85545	4.96945	0.72298	2.07884	1.88101	2.02778	2.14793	0.865843
RIBC1	1.4513	1.17683	2.82884	4.04019	5.3122	1.21347	3.95523	2.82213	1.45539	0.580348	1.22251	1.84609	0.660092	3.87813	7.77431	1.86614	4.48825	2.58803	3.54656	1.45896	4.82152	3.1141	4.92707	3.36904	2.04816	1.76022
DNAJC2	59.9656	38.6363	39.593	13.9223	31.508	23.6203	73.3734	21.8801	45.8716	24.1559	27.749	30.8781	31.972	16.3232	95.2775	29.7258	106.331	78.642	58.1595	87.8473	20.8738	66.7801	43.6895	40.7858	36.9342	57.5579
NUDT18	33.8087	21.6937	34.9544	28.2447	25.0567	11.8913	31.6976	16.3489	27.0018	33.335	21.2857	24.6107	13.2357	47.5308	53.652	79.6016	38.6621	43.1535	23.0421	30.651	40.0617	27.538	28.7187	29.2914	35.6327	37.9443
ANKRD11	60.7545	58.2858	57.7182	34.5622	67.7857	31.7114	70.4823	83.9029	73.6678	42.63	46.4224	50.9915	51.323	33.6227	72.5023	54.9491	146.21	163.28	106.418	88.2744	68.3631	88.1436	74.1083	72.9097	95.9146	100.023
TRPT1	17.8805	19.4939	13.1244	17.4151	13.8771	11.6267	12.7924	17.843	12.2276	40.4358	14.5044	15.9344	10.2002	34.0748	9.31868	31.4675	43.0361	30.4943	18.8308	31.8067	22.101	25.2433	19.6026	20.4763	20.9222	38.9372
HMGXB4	19.9358	28.2515	12.5673	9.78219	16.5386	18.3203	15.8673	18.784	29.3087	39.8041	21.4315	47.9925	14.6562	41.5621	40.8807	43.1699	29.5537	43.0775	34.9135	48.0434	22.3458	47.3227	27.0711	19.9475	16.1237	52.7841
EFCAB2	8.32565	4.64597	9.99094	4.84508	8.01457	2.60252	8.93842	5.18424	7.12759	3.21217	2.11308	7.94545	4.36648	3.38524	12.9331	1.95814	10.5976	12.109	13.9343	19.4398	6.46614	8.83451	4.41604	11.1871	6.15989	11.6217
H6PD	28.9505	9.6763	15.2126	21.5377	32.0861	17.3658	20.997	24.8328	13.0632	15.8154	22.9296	31.4198	8.58957	34.1912	24.2416	20.6511	30.7069	13.6156	26.8905	19.5427	33.9603	34.7878	40.4358	41.0242	49.9172	46.9257
CDK11B	43.7835	55.2775	39.193	48.0059	35.718	27.7657	50.6808	44.2467	54.2007	57.2142	18.7382	61.6167	18.7067	39.3036	50.7613	58.5128	121.479	165.369	48.8066	66.0204	52.6075	64.8062	53.4298	43.8803	47.2045	69.2417
DPM3	49.6246	44.4379	29.0051	64.6354	47.9925	30.6043	41.3467	50.8382	32.2711	82.1953	12.7119	129.802	13.5624	142.604	50.9146	53.9519	101.264	97.8398	84.496	89.1674	34.6102	54.2606	85.7273	85.8299	51.4567	66.5238
SOX12	64.0141	69.2417	78.9527	16.2004	94.1862	26.7424	69.2417	69.8223	50.7384	115.718	86.695	27.4847	38.3246	151.121	85.2321	85.7273	89.6745	118.475	45.9701	91.3956	150.92	98.9928	34.6199	94.6496	141.919	91.9891
HDAC2	35.0179	34.0527	29.5371	16.0828	30.1582	22.3903	14.2179	31.7199	30.06	8.81069	14.7917	16.1315	10.47	18.0828	53.6047	19.2736	62.3918	45.4585	32.1617	45.9851	29.0789	31.6244	27.6091	29.0487	42.9163	27.8741
C1orf56	9.19792	3.21711	3.90264	7.93951	10.2877	2.32632	3.35188	1.15521	1.72082	7.28878	2.18093	3.29758	6.22474	7.06948	14.7391	7.14366	2.5806	3.54895	5.34073	10.8347	4.43843	9.62118	9.93061	9.62118	7.65627	5.80018
CCDC191	18.4175	16.8309	11.3925	2.11532	14.6288	3.86956	13.6921	18.4585	10.0183	5.63973	10.3677	4.6273	8.31806	9.76149	11.9625	12.0577	12.7427	28.2447	37.2886	20.5983	6.65297	18.4342	10.8224	13.3798	12.3911	24.2767
GPS2	15.1036	20.3598	13.5203	33.5803	13.8675	9.36333	13.3798	15.4169	20.2057	30.7698	14.3442	51.2101	17.9257	32.5535	21.2234	24.8761	55.2063	57.4255	29.2634	23.9206	20.4813	37.441	29.0789	27.8915	17.7156	47.0467
TOP1	104.704	94.5243	134.741	29.586	81.1571	55.6504	84.0525	102.974	160.324	95.4116	62.6765	154.989	134.177	75.5917	186.001	80.6721	254.28	270.331	138.615	273.225	87.4702	105.107	103.126	113.206	178.705	174.524
NEMF	28.8662	20.0105	16.9616	7.58288	17.085	25.2286	20.2939	23.8293	26.8314	24.4584	40.4518	33.7108	47.5608	10.8167	47.1459	26.5457	62.3676	59.5404	47.2713	84.9265	11.9536	38.4359	34.4003	21.1746	21.1689	58.7098
TXNRD3	5.44617	4.67423	1.77677	0.685151	6.59181	1.02922	8.70165	7.09193	4.32668	5.6074	5.11149	3.36904	2.65273	10.1368	0.454457	8.62752	6.18088	6.2897	3.08022	4.54136	9.0662	8.18731	2.23243	13.1689	11.0276	6.88575
ATP23	18.0697	17.5105	16.8617	19.3186	27.4346	13.9506	14.9887	14.1748	15.3844	16.6029	9.95101	13.5425	9.43944	11.4696	56.5509	16.5339	43.6447	14.2703	29.0957	26.509	36.2027	14.9339	22.8598	19.4939	22.0667	12.0125
SERAC1	2.21832	2.45254	3.14959	2.92897	4.41476	1.36754	2.68044	3.81021	2.66481	1.87402	2.17282	1.27832	2.41574	4.65972	4.3097	2.20165	4.91486	3.40691	4.52403	2.71367	3.02173	6.31044	3.04495	3.52668	6.52154	3.33159
SLC35B3	29.5092	26.9454	16.6937	21.8211	25.6215	13.0077	18.0062	18.1699	37.7087	17.7836	18.506	35.6437	16.2358	19.5427	49.0646	24.9532	50.8	28.6591	29.3193	69.2417	22.1654	27.882	33.3932	34.1032	28.9001	45.6277
THAP2	1.18939	2.45003	2.74242	5.53319	2.46367	0.870237	3.33159	1.47146	1.81699	0.801654	1.51773	2.32105	0.675338	1.88858	6.12759	1.99607	3.40405	3.55635	2.70732	5.21204	1.26789	3.66389	5.47458	1.83447	2.88903	2.51928
SETMAR	6.83241	6.61753	8.37949	2.57807	8.81297	6.87904	10.1315	8.81728	7.1222	6.96231	10.216	5.47571	6.55809	8.96396	5.32198	19.4545	13.2743	8.96945	5.18294	15.3634	12.9849	12.4402	8.4427	12.5847	19.8028	6.25098
ZFP82	2.50753	1.0039	1.20988	0.0656415	2.19457	0.813341	1.10552	2.75424	0.703966	1.0859	1.07737	1.10867	1.14086	1.71606	1.74635	1.59529	3.59434	3.10234	1.19235	2.9042	1.59841	2.00258	0.957953	1.1249	1.79833	2.78226
PIGM	14.1639	17.5457	15.6988	6.59181	12.8247	5.89841	11.3675	9.91411	22.9113	21.9949	13.4112	12.8283	3.80185	20.9546	12.7755	14.2818	25.9931	24.6165	14.4493	32.6326	20.707	16.1654	22.1778	18.1294	19.6273	20.3094
PPP1R12A	30.1757	30.2724	24.691	8.32565	23.1301	22.4657	27.9746	28.3065	35.3338	36.1354	48.641	36.9342	68.967	36.7544	57.6606	51.2327	61.6411	78.6807	60.6652	84.0092	14.978	41.6716	37.6064	30.6864	29.0565	69.8223
OSGEPL1	6.38046	8.08774	8.08591	2.83097	5.81412	2.81785	4.8104	5.43856	7.51759	5.49377	3.69593	2.53353	2.79308	6.51324	5.69455	7.31946	5.06239	7.30014	5.37746	17.0251	8.51235	10.9855	3.45913	6.12759	8.74191	10.8525
FOXP4	9.42204	10.8026	12.9849	34.4539	19.7881	2.22915	15.0235	6.75506	11.414	14.6789	3.01248	9.84607	2.22686	8.80457	16.4376	27.1687	17.4608	23.5661	14.1176	10.0636	22.7379	26.772	15.7632	15.3406	21.0027	17.3108
NOL4L	29.6012	17.1473	14.2597	13.1717	37.0273	9.85887	21.6818	37.1287	5.5544	19.698	18.3552	4.33185	10.6786	19.4218	17.6901	25.1089	19.9956	19.2736	25.5883	22.0157	31.6319	62.4764	29.593	29.0425	38.3246	28.8435
NBPF11	1.30447	2.87651	2.55934	0.890115	3.38423	1.01329	2.50753	1.9562	3.53098	1.14592	0.484637	2.49623	0.841051	0.639085	5.33627	1.48571	4.00587	3.49812	3.28525	2.32167	3.22984	3.45995	2.38943	3.22032	2.74103	3.01567
PABPN1	188.436	161.884	130.943	107.875	187.571	84.496	185.094	134.901	114.627	268.53	162.501	150.584	113.795	153.147	125.993	167.847	335.713	341.137	271.046	281.08	178.705	331.506	169.565	173.463	220.157	328.091
MT-ND3	21616.8	21616.8	9861.12	12549.5	11226.5	1536.42	14302.9	9861.12	7744.88	19136.7	3179.61	11226.5	3179.61	28059.3	11226.5	25856.9	9861.12	15587.1	11226.5	23337.7	15587.1	20536.9	12549.5	14302.9	15587.1	23337.7
UPF3A	41.4029	40.7321	43.6734	19.6888	41.388	15.3406	38.8143	41.036	38.04	24.9459	22.3799	36.6074	10.8083	26.4518	35.8737	26.9945	99.7488	55.841	46.7676	74.295	34.1441	60.5249	31.4831	44.1189	42.6549	61.5908
BRD9	28.2515	54.5507	29.5621	35.1329	25.0778	31.2815	26.2367	32.5687	35.7472	68.1784	31.6603	56.0576	20.4763	76.586	28.7106	82.3229	57.5579	93.4673	44.8626	70.8012	47.2713	43.9887	33.0317	33.9905	40.665	79.6016
INO80C	2.44488	5.67857	6.43015	6.6774	4.43656	1.51297	7.87602	3.69069	2.68231	5.02123	1.76548	7.08848	1.0263	8.28973	2.33455	4.27917	2.15122	7.04995	4.27804	13.18	10.0839	7.80093	6.50954	5.59574	7.79938	7.42936
NEK3	25.5075	17.7909	8.5836	19.8985	23.665	4.91072	28.9104	17.8246	20.6202	6.46438	8.32369	17.0936	18.2365	11.3395	9.54539	26.1086	17.6125	43.4127	31.7901	25.2345	17.4454	36.4945	42.6007	28.5062	22.4541	23.0304
AACS	4.44224	3.88133	4.76659	4.46521	5.35154	4.27282	4.0366	5.19308	3.44905	5.86513	3.82036	2.71806	2.6221	7.29375	10.9051	3.6823	4.33815	4.20973	6.32075	3.22163	8.76108	10.0663	4.81567	7.20015	8.52918	5.16677
ZNF688	18.6184	19.3134	16.9059	22.8071	12.9604	6.97088	14.2671	11.3976	15.0412	33.9992	10.6675	38.1446	5.45966	23.5302	15.7827	34.2571	31.8067	22.0109	19.529	45.6069	24.991	25.7786	25.7853	19.029	22.9356	37.0731
HACD1	13.8702	23.5883	8.95716	13.3976	12.4963	3.79614	21.6316	14.9216	4.91072	26.343	25.2728	15.5284	7.97561	37.2658	31.223	28.5361	18.4848	11.9983	12.4402	31.4675	22.9001	27.7579	9.87077	22.7861	21.1953	19.8202
CFAP44	3.56308	1.73571	2.2982	0.694106	2.43827	0.25228	1.80937	3.0428	1.84989	1.45443	1.11454	1.29595	1.05641	2.60654	4.44338	0.465086	4.54529	2.84381	2.6263	3.12236	1.45032	3.11342	2.03996	2.35359	2.57575	2.47646
IFNAR2	16.1745	25.3936	22.2056	22.1654	18.6184	11.3622	24.0172	15.5487	21.6756	19.4218	13.4015	31.8148	10.8994	24.1696	23.9474	22.8655	21.3463	32.5256	17.127	33.827	36.5381	21.5776	41.6852	28.3318	38.1811	45.2017
P2RX1	40.0189	80.0328	110.03	127.379	130.516	31.9112	153.362	135.315	72.1938	116.376	80.333	111.092	77.7663	145.848	47.9925	162.783	116.115	204.999	128.128	89.1135	163.464	182.704	199.611	148.842	128.6	219.756
RBMX2	48.0734	53.7991	47.5133	53.8678	48.1411	59.5404	32.456	36.8766	50.8977	78.3561	40.0967	118.709	18.7415	66.147	116.022	82.6317	140.507	136.763	56.0576	92.269	61.8291	54.5723	47.7249	51.5166	57.3881	88.0273
DNMT3A	25.1017	39.8825	62.9422	18.9585	46.555	33.6807	38.2056	51.7953	38.2319	41.036	43.1257	14.6672	24.1756	40.5311	21.3766	58.2858	106.888	92.9775	36.2155	51.8994	58.6308	56.2425	28.5062	36.0881	81.1571	61.498
CASK	2.35118	1.43376	0.700361	2.30298	4.05299	1.03374	0.621052	4.0574	3.12884	1.42776	2.41302	2.55719	4.27804	2.70806	4.49306	1.50142	1.5664	3.50374	4.28098	1.53758	3.78597	4.07753	5.54697	6.03934	2.94598	4.31415
CCDC120	4.6915	6.24265	6.45925	4.70399	7.9958	1.12735	7.83464	3.34363	3.02312	6.83567	2.13145	3.84095	1.65906	9.32805	6.42661	10.1315	4.64137	9.17073	3.57489	6.39754	9.45888	5.49578	3.83986	7.3776	8.2419	7.25435
ZNF701	4.48158	4.88966	5.49872	0.757285	8.0107	4.10754	2.25084	6.33293	5.99941	1.39743	5.80436	2.33286	4.35687	4.3886	5.71389	2.57513	12.2832	7.7352	10.3053	6.53709	3.09517	7.31061	5.91503	5.25931	6.87446	7.64519
TES	53.8227	27.7331	3.15181	35.6127	22.3846	63.2126	31.3616	30.3347	40.3631	9.45888	63.9592	27.1847	15.2371	43.5638	60.8541	64.8908	0.861965	52.6075	64.2439	26.3654	63.1556	52.1273	47.6779	46.749	85.5042	36.9594
ARID5A	91.9891	95.4116	26.6783	84.5485	71.311	33.9992	86.9294	46.7019	46.3527	100.401	74.0169	73.8356	88.5448	75.8334	120.542	172.934	65.9221	140.182	68.0635	90.5986	100.103	149.924	115.223	116.472	111.171	74.5712
METAP2	151.446	112.567	109.315	34.2142	131.742	86.0063	110.669	123.236	98.9928	99.4232	85.899	93.3261	132.618	108.143	335.713	88.2026	267.901	201.309	148.109	209.875	72.3483	128.874	107.723	137.537	97.2574	180.845
TMEM164	22.9296	26.6983	40.5593	35.2756	50.7384	44.2467	31.2707	23.6353	21.1427	29.0713	47.8685	21.1591	24.8251	69.2417	40.7207	48.5887	28.0075	37.3748	35.6728	24.599	85.1005	42.0786	41.2893	55.9602	91.0119	38.4085
PIGBOS1	66.147	35.8417	42.0786	39.0044	61.3099	46.5878	19.4077	33.7014	46.6232	49.5623	55.2063	28.2515	31.7636	74.0731	107.168	76.9535	28.1902	53.0167	49.0089	93.7295	45.2273	53.7296	53.7502	68.4553	58.8615	82.3229
BCDIN3D	2.47847	1.75861	1.45165	1.5911	2.65667	2.02676	1.327	0.581255	1.95063	2.44821	1.09086	3.47366	0.772594	0.601606	4.6424	1.43232	2.87888	2.81851	2.21774	3.05727	2.19101	2.46948	2.76579	5.08602	2.08297	3.61942
DDX55	38.1581	38.3357	43.7548	22.8269	21.8923	32.4856	25.4366	29.9479	56.3768	46.555	31.1377	62.4764	31.1771	26.5672	20.0155	49.5221	95.0554	77.4088	33.9183	106.888	33.1714	54.1161	42.0208	34.1222	48.2505	108.336
ERICH1	36.3823	32.1706	29.9642	28.4246	40.6279	17.7871	23.8715	38.4359	39.1001	21.6154	27.8915	34.0329	24.7229	18.5638	41.2583	26.4272	90.5427	80.2242	37.7371	41.6043	29.9642	59.6185	37.1634	30.8674	41.898	63.384
AUTS2	19.4745	14.9258	7.24077	6.94691	21.3353	0.302957	6.46614	25.8225	4.44031	15.1109	23.3228	7.2252	27.1567	10.3857	24.2767	13.9753	12.2697	26.139	15.8261	27.5589	28.7947	29.0425	9.83363	18.4625	36.7652	19.3186
NMRK1	8.5081	12.2782	3.42153	12.5904	8.80637	1.41276	8.15997	7.23531	6.10075	3.24189	5.19979	13.6886	6.43489	6.38878	4.27159	14.1386	11.3818	15.9001	7.58821	21.8521	7.66445	6.8566	11.524	12.6248	11.0462	15.8341
ZSCAN2	5.08509	7.7718	10.6704	5.95547	7.18084	10.1973	3.78502	7.40257	6.55968	4.6915	14.1244	4.01711	6.54181	12.1106	7.18257	10.0839	9.18334	17.7532	6.41746	9.30862	13.2887	9.55088	7.00588	9.13649	22.3262	8.96945
DYNC1I2	39.3178	40.4231	35.0179	23.6077	36.6819	29.0957	25.064	38.4489	57.4255	57.5579	43.427	62.2227	31.1867	33.7197	93.4673	63.7156	79.6493	127.379	45.339	85.3815	30.7605	41.159	45.8086	44.4526	48.9883	45.4989
MMAA	3.00271	1.85202	2.36023	1.67541	2.52291	2.18334	1.53947	1.11969	2.88252	1.36014	1.80304	3.24659	1.53405	4.30023	7.36389	2.57741	2.41819	4.86597	3.73615	2.44365	2.90568	2.42841	2.23651	1.94188	2.23191	1.4841
CATSPER2	1.81751	3.87498	3.00416	0.918296	3.90264	0.372645	3.57109	1.99421	2.71629	1.40315	2.45318	1.74106	0.693858	2.77668	3.60297	1.76712	7.56992	2.3881	2.24013	3.09785	2.35857	4.84023	2.69276	2.95602	3.76616	2.9544
ATN1	168.9	115.612	165.369	108.801	286.528	9.88053	176.041	232.076	129.964	145.672	65.5524	103.213	48.8975	174.806	126.505	263.328	160.52	226.273	238.83	116.376	194.21	430.137	97.6254	186.723	199.611	230.608
NARF	36.6923	27.281	32.5356	24.6431	39.4339	28.2141	25.9931	31.508	20.5342	41.9229	28.2282	32.2629	33.3434	60.4703	35.9954	53.388	41.1834	41.4468	33.1821	72.1233	36.9925	61.804	32.5793	35.3673	41.036	60.6986
SLC29A3	19.4847	17.7871	35.4004	42.2334	19.7836	11.6289	15.8719	13.5832	21.3854	38.2442	21.4009	15.1109	2.65743	26.8471	42.2188	43.1097	26.2302	29.2801	21.3854	21.154	46.5	28.109	21.9793	31.6319	49.583	25.1964
BAZ1A	69.4632	61.2159	63.7711	23.4149	43.427	53.4967	60.3629	69.0713	98.4693	76.7689	78.1913	130.204	96.3503	56.3028	110.423	71.2793	131.615	163.464	121.106	202.526	33.9071	101.717	105.272	66.4574	64.7194	160.893
POLR3GL	72.5391	70.8381	68.2155	92.6744	61.9957	45.0817	61.882	55.5169	48.6772	121.254	45.6437	127.531	20.975	162.332	76.9981	134.616	170.254	150.123	67.0972	141.323	62.2813	44.8626	76.413	63.8986	65.6189	126.505
MINOS1	2.30895	2.46501	1.69304	2.88023	2.19565	1.66805	3.50374	2.17006	3.70391	3.79231	2.23327	3.78827	1.93553	5.30842	5.68604	3.87123	2.25288	3.23244	4.87561	4.5808	4.20334	4.95697	3.86496	1.94484	3.21154	3.63385
IFT43	1.7773	6.43863	3.04939	3.43105	4.68737	1.20244	3.90339	2.72204	2.41061	4.38656	2.24013	3.95159	2.00105	7.02595	4.53644	9.469	2.71367	8.73363	4.44578	3.13206	5.42174	3.95975	2.86276	3.95347	4.52588	2.58329
CASP6	39.3036	52.0147	26.2425	19.2221	76.586	22.9805	39.2631	40.4231	26.5747	44.9091	53.1906	20.707	34.4215	104.872	41.8696	52.2415	31.0046	69.7397	48.0434	50.1892	81.7197	47.4052	32.0769	65.7524	74.5383	44.818
SNX27	12.2571	7.8114	12.879	24.452	18.1738	35.0474	10.9448	14.5515	30.7534	10.2928	21.5428	24.0369	20.0966	11.7197	3.01501	7.90969	12.6841	10.7013	22.9534	8.12835	15.1219	12.026	15.0341	17.1925	15.0603	10.1669
PDE12	5.16769	7.56644	5.75951	4.5673	7.16292	18.596	10.3938	8.86424	7.76754	4.87451	14.5705	6.66654	8.12093	5.66288	6.15105	3.74613	7.32945	10.0918	6.03175	1.75616	4.40813	8.21308	4.79951	4.9996	6.84496	3.25792
PLAC8	78.2723	112.118	88.6203	104.122	101.979	176.322	64.3851	93.7295	140.182	60.071	97.4062	125.746	159.266	48.9712	116.59	50.8776	97.125	69.5748	95.2044	71.2793	62.2227	36.4374	68.424	78.7284	35.6437	102.394
ESYT2	194.458	117.215	185.395	80.0863	294.225	213.909	152.028	121.702	167.173	53.2528	188.75	51.9744	165.128	71.6873	93.7295	75.2899	83.3875	103.432	165.128	43.3629	115.939	95.0554	107.354	163.742	113.896	89.1135
CUL5	13.2946	13.6219	14.2671	10.3435	14.9887	18.8308	17.7156	24.1957	16.1862	3.31896	24.6578	5.57229	26.2871	3.60132	11.5011	2.74812	11.4059	6.33133	20.3301	4.91183	7.43687	15.4029	14.2964	12.7755	13.2447	11.2854
PLEKHM3	5.62822	5.30494	6.61753	5.81212	9.97084	6.88765	6.48257	8.42081	10.1517	1.98242	7.03649	4.91379	6.20581	4.96583	5.00933	1.64369	3.95615	4.06325	6.11807	1.36082	6.36148	2.87805	5.27555	6.94315	5.55656	2.69139
GNPTAB	48.7108	24.8448	47.4244	6.95513	80.5225	39.9737	52.6075	64.6354	50.9146	21.7172	55.1395	12.1531	45.5897	17.7747	26.1617	18.9355	26.7507	30.4764	44.4083	20.3395	30.6589	28.4246	38.2931	44.085	24.374	15.9569
MAN2B1	83.8506	119.843	155.196	153.362	79.8272	176.041	106.981	61.4422	209.875	137.102	50.935	128.874	97.8398	69.7847	94.6496	101.979	148.109	84.0912	83.639	34.267	96.6327	42.4473	98.632	66.3293	71.1963	46.1717
PRCP	19.2885	18.7263	13.1896	34.267	17.507	4.40262	13.2592	17.671	19.019	24.069	7.39744	15.4769	4.6098	14.475	17.0558	12.9849	7.69796	5.91791	9.24656	7.74646	9.18543	8.15358	17.6145	13.8331	10.0528	4.64813
DENND3	55.0916	38.7646	37.1508	60.6346	47.4774	34.6845	35.1521	47.028	56.2808	35.9954	25.6801	54.7713	91.5722	15.5719	16.2597	26.9237	60.6097	28.8747	51.0338	14.3923	25.5218	35.2665	58.2858	19.5705	23.0054	36.1808
DNAJA2	45.2587	50.3274	52.9937	56.0576	43.8464	117.727	47.5308	49.9376	75.8334	22.3699	90.9569	42.091	89.9742	29.371	31.4564	43.72	34.2348	56.1718	47.6419	24.3165	45.3754	44.7262	44.0532	36.7345	47.1866	35.5936
CHSY1	43.2493	22.1935	71.8387	43.8305	41.1209	85.899	76.1258	58.2545	61.1884	28.4342	75.0404	24.4287	123.09	52.8058	29.7456	45.5531	32.0027	43.3986	44.103	12.5156	56.725	30.3183	30.4427	50.0749	52.4475	17.7909
PTK2B	110.77	137.411	162.332	178.705	154.341	157.155	123.09	109.571	211.501	123.701	93.1947	156.312	136.535	50.6808	72.7857	80.2242	142.265	78.4884	122.397	75.478	73.1803	110.03	122.046	97.4798	69.8918	125.874
TTC39C	11.6931	14.4821	8.18888	12.0825	17.3196	13.6746	15.1841	12.7394	11.7764	11.6033	9.63727	19.1355	7.06239	4.47256	9.10141	6.10075	6.82945	5.05558	13.9716	9.85887	7.85091	9.03394	11.9002	9.97325	5.4474	8.7273
GNB4	20.0355	10.7628	25.7389	8.33511	15.1872	25.3872	22.0726	21.6468	32.6073	10.5541	26.2612	12.942	18.2153	10.0918	10.1823	8.1846	13.1145	12.6314	14.8399	12.3884	17.6558	14.8519	13.8616	13.5358	18.9818	3.86496
TMEM71	26.1173	22.243	26.903	45.9851	28.1017	21.466	27.6156	33.075	43.2772	13.156	6.29542	33.8087	20.5342	7.36389	34.944	8.09425	14.9527	14.9155	24.0616	8.86653	12.0035	18.6785	35.8539	23.7112	7.13803	17.8143
BTD	8.64381	5.27693	10.9806	11.5891	9.13649	6.47909	6.32707	9.13211	10.391	12.4614	4.13023	7.64356	8.26545	8.94048	6.57913	9.47186	2.93688	3.68404	6.69348	1.60915	5.50997	3.9379	4.15216	6.00812	6.4575	6.38259
IPMK	6.78657	4.47619	5.77665	5.22376	5.57351	3.30569	4.28193	4.97197	6.61367	0.795288	4.45051	5.20628	7.06614	0	3.15276	1.35611	1.60299	5.41107	5.54454	2.20596	2.05761	5.10905	4.14074	4.64726	4.35687	2.67371
MICB	4.21328	10.8083	9.24164	34.2773	16.8573	23.297	9.45888	16.6739	26.139	26.3654	8.24014	19.7588	12.1999	10.5522	8.0921	9.17889	7.1361	6.45439	13.7287	8.68537	13.3286	14.5551	12.7602	12.1531	9.79143	15.8198
COQ2	20.0294	19.8487	19.2176	29.7086	21.5533	21.1643	22.6052	19.9822	31.7199	33.3827	10.435	27.3106	15.1263	7.99156	14.6851	19.9956	21.4266	23.9266	10.1895	16.5806	21.3028	6.16755	16.4409	13.1573	13.7729	5.29847
DNAH1	14.8053	27.961	23.3528	25.2662	22.153	18.2249	34.7878	30.9947	22.757	24.2007	28.7539	20.9101	31.6244	20.2057	4.01711	20.5223	15.0603	22.101	28.8435	2.44821	15.7287	16.4098	22.1165	17.8297	9.90439	17.2889
MXI1	22.8383	17.2521	19.8202	24.7178	30.4427	20.9321	27.6692	35.4938	17.5202	7.74806	21.4824	24.7484	47.0613	20.2625	19.3758	15.1003	8.85493	16.4694	21.7863	4.4007	17.5202	18.4213	11.9323	19.4449	17.4454	15.9161
TIPIN	10.3938	23.2914	11.0094	12.8821	7.18965	22.243	10.124	13.7378	12.2982	22.0791	11.9262	16.4304	8.03485	2.32842	4.96048	6.94876	14.1639	8.33053	9.41367	12.0974	16.8617	10.8773	8.4661	8.39526	11.8384	3.60092
FAM117B	4.90304	12.3538	8.61678	12.3309	7.35494	21.6468	8.28973	6.29258	17.3315	3.16395	18.1199	20.0792	10.7925	1.71843	8.07593	4.65069	14.7826	5.90315	7.10248	4.95289	4.94415	6.19447	12.3212	6.61916	11.9382	9.29472
TMEM128	7.80512	15.0825	10.3778	11.0763	17.5153	14.9114	7.51595	8.6662	11.1629	13.6432	10.9524	15.8233	4.89955	10.4882	0.855299	9.00631	9.15153	6.80517	9.31868	4.65868	13.1019	8.6295	3.01248	6.72361	9.39552	6.11167
IRF5	58.1335	79.8272	81.3117	97.125	48.3789	61.6934	42.1501	24.3498	85.5042	77.6784	44.4216	119.152	6.25727	52.4092	37.3367	40.6387	70.0884	48.3613	43.1535	24.4452	27.7916	33.827	70.1604	27.4567	30.3618	31.0046
FRAT2	27.0798	28.9423	30.28	69.1066	38.2209	55.1845	14.3473	20.2336	86.6289	38.2056	45.5213	95.2775	34.8066	25.5496	21.9395	23.024	35.4469	28.2141	27.8144	13.9988	34.6845	23.7512	50.3274	28.0471	47.7385	18.817
TGFBRAP1	41.5763	27.0238	67.9815	18.2651	56.3493	39.9065	75.2899	82.1424	34.8776	21.411	59.3803	10.0079	59.3549	29.8297	28.8924	35.3025	17.7909	29.6989	28.7032	17.0337	41.6716	32.5609	21.0662	52.7657	32.0558	16.9496
NCOA3	24.7927	45.8594	34.5907	16.5688	27.0018	60.8541	41.9639	40.0617	48.1747	8.76478	67.0719	23.0054	59.0106	10.0599	14.3993	13.1019	16.012	44.3564	40.5168	17.2767	16.9059	30.2164	33.5887	29.586	26.8167	29.0865
LAP3	27.7979	44.103	38.2209	33.1905	33.4529	67.0719	35.1205	43.0951	51.3977	18.2153	22.0845	53.1446	17.2767	28.0001	36.6475	22.1835	15.1564	21.3353	19.1406	13.0575	37.0731	13.7345	48.3613	25.5883	24.0369	8.4884
VWA8	6.51849	8.33053	11.7764	2.18391	7.00588	14.982	9.38151	12.2697	7.50454	2.28822	9.49956	3.68307	10.4604	2.68792	7.11614	3.75005	5.93105	5.69165	9.19504	2.24681	4.58195	2.45911	8.75334	7.1361	4.82805	3.98126
RFFL	4.86723	5.52803	6.73423	8.88428	5.71945	10.5255	5.92659	5.75951	7.86105	4.485	6.18475	8.07593	12.8663	7.60436	1.59606	5.99152	3.71899	2.9332	3.519	2.45318	5.91228	5.1078	6.0042	7.2478	5.66288	2.44136
DNAJC3	29.2039	16.0165	34.8868	14.3793	31.6155	35.1521	32.0138	30.1757	40.4922	8.96274	30.4943	22.1065	71.7744	2.80184	14.9954	10.4014	21.2568	23.1419	39.1684	15.5177	16.8452	17.8267	31.8261	32.2077	19.5027	10.04
MLH3	9.04742	6.22336	12.942	1.19529	7.03163	8.98675	7.74259	5.56682	8.96274	7.5974	9.08317	3.26776	7.23384	3.19418	4.53081	2.49441	4.36326	5.62425	5.1246	8.10566	2.70117	6.23992	5.94374	4.37771	6.15275	2.11425
GANC	8.2569	11.9002	10.7724	10.4522	8.44107	26.2113	10.45	8.74622	19.1781	6.10075	10.7628	13.2771	11.4499	6.25906	8.53355	6.5888	6.93907	10.3242	6.9254	4.30348	6.42827	8.17061	11.2768	8.47419	7.74806	8.19686
ATRN	28.2282	14.4303	28.6973	24.4159	34.571	37.6064	18.7415	26.9746	31.2043	12.4745	25.3672	10.6052	21.4878	18.1383	14.7423	14.0881	12.6996	13.4015	25.0415	7.5577	17.8526	11.2942	20.9278	21.3409	17.7572	7.08179
SNTB1	30.06	26.2496	25.9699	24.7801	35.6728	28.0378	32.3106	27.3044	38.6621	6.63754	20.8782	26.2871	39.0166	8.15358	19.2885	7.40455	14.3888	11.6062	32.5959	9.22765	11.2061	13.0499	28.4563	27.2957	25.004	24.3867
DNASE1L1	11.3444	13.3568	13.9753	23.3346	11.7849	4.21328	13.9643	11.437	19.1212	14.6951	4.96472	26.2674	3.50374	11.1028	9.43358	8.05383	10.1368	8.27354	11.1503	2.75424	9.03824	7.30185	12.7755	11.1982	6.05024	2.6703
ELMO1	27.7844	61.7788	51.5861	32.7456	31.3896	54.8889	50.5976	39.6473	47.1459	54.6939	86.9294	30.6957	59.1946	51.9361	30.0355	39.8041	35.6437	36.9075	23.859	40.0865	21.154	21.7972	21.5976	25.3117	30.0282	23.9627
C18orf25	10.6889	11.3622	8.92833	6.23992	16.7294	13.7411	15.2343	22.222	13.784	4.84508	13.6771	13.0212	32.6504	2.85757	6.86439	4.85808	4.19753	11.8442	12.9699	5.52684	8.05609	19.0768	9.8861	10.5417	8.66182	11.6062
SH2B3	45.8594	84.9265	41.5019	84.2782	50.5564	75.478	76.413	42.9163	83.7981	44.4083	56.5263	88.2744	61.1884	20.4032	26.8905	61.9164	48.1546	59.1946	38.5243	11.1601	44.6478	41.5763	72.7472	30.0282	48.6772	29.6913
FOXO3	6.95186	5.78783	8.56731	14.7189	9.08979	8.75334	4.80636	9.96826	10.2714	4.02545	11.0628	12.4614	26.7136	5.91503	5.94907	6.9884	7.546	8.66182	5.54174	3.81945	5.33627	5.52386	7.62259	8.26015	10.0491	3.70687
TGFBR2	20.5724	24.3283	32.9187	22.9983	32.3355	34.4345	28.2365	34.5193	37.8225	15.6131	44.2164	37.2886	67.921	17.0558	8.22145	32.8885	12.5992	18.1738	20.5546	9.94172	31.1377	19.3894	29.3827	31.2598	27.7916	17.6432
DENND5A	63.666	32.5687	48.7108	73.5859	87.5134	49.9015	54.6226	79.4564	59.8381	18.4249	39.8041	53.9345	64.3851	21.9508	16.3948	45.339	21.0183	40.616	52.2415	6.48715	32.91	33.2007	60.071	63.0675	33.9352	35.6223
CNOT1	40.7858	32.2257	73.0576	10.8473	53.1256	79.3671	54.1806	55.4916	52.6075	18.0885	88.4815	16.1823	76.8196	18.2328	36.2721	15.5388	23.7512	21.4772	51.9361	17.2935	29.586	40.6511	35.2756	45.5897	47.096	32.0669
ANXA6	129.964	157.643	252.825	204.231	189.75	151.619	309.137	183.607	158.836	220.96	95.6953	39.4073	110.423	103.282	177.537	186.37	91.7955	135.799	120.423	85	88.0273	93.4673	67.1578	75.9938	37.4293	140.678
PTPN11	25.7389	17.9405	42.8103	8.93483	31.991	33.8968	28.9847	42.973	30.5777	3.92963	27.1567	7.33093	29.8108	6.11322	15.9045	4.29161	26.2048	12.2388	28.561	3.18999	21.2799	19.2786	15.5487	23.2673	26.8543	8.21765
PRPS2	59.492	50.4493	51.7732	65.4956	32.91	94.5243	71.5785	62.5408	36.2474	24.9001	65.5845	20.2155	45.3047	49.0964	40.1422	27.9537	12.5346	19.9566	29.7347	13.4617	73.3002	23.408	25.0231	48.0734	44.8495	24.9532
SUMF1	11.1351	10.7902	8.93483	24.0943	15.4106	18.9727	9.30593	11.1001	15.3675	15.9344	13.6529	19.0676	18.8308	7.02791	16.5142	11.7174	3.33159	9.81707	10.1415	6.56133	11.4985	7.00201	12.8126	11.9262	6.23807	7.27946
FAM219B	27.3175	21.4201	28.3398	20.2536	33.0934	12.7394	22.9635	24.5859	15.5106	17.491	21.5533	21.5645	9.77719	13.9014	16.3459	15.3844	17.5457	8.68337	16.5806	3.24288	17.4329	12.1999	10.5716	18.7349	12.1351	12.2042
SNX29	4.76779	13.4584	15.5935	18.5263	7.12563	15.4769	18.8882	6.32365	11.3703	9.22979	16.7835	6.85287	27.3953	8.21936	4.55848	13.5832	5.987	11.4227	6.44368	3.55558	15.7986	3.21217	6.06027	9.04936	12.8884	7.82487
SPTLC2	64.3112	45.8086	79.8998	41.9358	95.9146	141.323	26.4272	72.7857	75.2899	24.6216	125.393	44.1636	117.922	28.8304	73.1803	32.4268	50.1706	50.9146	87.1007	11.2885	77.0962	17.5494	77.3118	35.9227	27.749	34.4539
CCSAP	10.9348	6.14003	6.01295	4.88183	13.552	11.4426	12.8728	10.2252	15.8341	6.69521	8.74882	6.99853	24.2899	4.89576	4.17221	2.49073	7.48962	6.51505	4.83506	10.6704	7.12385	15.1219	9.26103	5.0901	6.16122	3.48307
ZBTB34	15.8965	14.2341	22.4773	8.57159	26.3218	17.042	13.5318	21.6871	28.3562	6.16755	17.4787	10.1758	8.05774	6.35989	3.40935	4.80195	11.8384	8.71218	20.8644	2.58	16.8063	11.1982	10.1924	13.6432	12.4485	9.20208
LRRK1	11.1694	13.9952	12.8156	11.7119	11.2094	8.74882	13.8737	21.125	10.1952	12.8728	5.84345	15.107	1.65749	7.05868	3.22327	11.492	5.69455	7.10947	9.06108	3.32964	12.7574	4.85808	10.5472	9.66009	6.8252	2.85448
EMB	62.6493	75.2079	120.423	35.4576	93.6062	137.263	129.529	154.989	142.434	16.7294	71.7298	65.2115	39.3785	14.1673	73.8937	17.6671	41.6716	46.8048	106.596	41.2127	40.1685	59.6467	85.899	71.6873	61.6934	54.335
SMCR8	34.4215	34.0954	42.9889	37.2886	61.5293	52.5879	49.412	48.5183	35.078	22.0157	45.3912	24.6045	41.631	22.0217	13.1689	23.9627	15.1462	28.4342	34.2348	5.76379	35.194	36.1141	31.0416	29.7795	34.6321	20.1908
NUFIP2	56.0349	49.0784	63.0979	12.2722	97.2574	72.1594	71.4333	73.6678	77.2714	16.0897	108.234	32.4755	110.983	13.5662	23.3405	13.3286	44.9236	49.8663	88.0852	37.557	27.7979	52.1556	38.0538	41.9896	41.631	50.5349
ADAM10	17.0029	6.52154	19.1647	5.80692	16.2597	18.9455	15.5791	20.7381	25.3731	2.42328	12.1351	6.15412	20.6954	3.40405	6.56881	2.89261	8.64594	5.57923	20.5927	5.08385	6.36606	8.80852	18.4703	12.6098	9.19121	8.00191
SLC9B2	6.69194	12.3972	13.5559	2.99819	12.2546	6.99387	14.5515	17.085	8.15997	7.04587	8.87565	5.11634	6.08647	6.57031	5.73407	3.02312	12.1436	6.05302	3.95347	2.98515	11.3162	6.45094	2.81129	4.45353	6.54042	3.69182
PIGK	37.0594	17.3281	17.1193	15.1966	37.6946	13.6886	13.7531	21.5031	23.5605	8.40985	13.2679	6.09927	15.8516	1.0874	14.6481	10.6481	13.3857	15.9908	15.9938	5.39108	12.7363	8.92439	9.57308	17.885	10.4418	12.6586
ATP6V0A1	8.78433	18.6548	26.9091	27.2957	7.01516	16.042	24.2964	1.79256	17.0206	21.4009	12.7988	24.2345	14.6481	9.09182	12.1861	14.9856	13.0855	7.33093	9.51104	4.56514	13.2413	9.82385	24.2964	7.81928	6.00118	5.16306
ATL3	21.6818	16.7057	12.8533	18.4249	17.8615	63.422	14.2744	22.0279	30.8298	12.9205	39.8292	26.779	52.4475	8.75334	22.3089	13.9605	20.9803	12.5673	28.5958	20.1678	14.9544	16.5768	18.304	17.1974	12.9511	9.88345
TFDP1	64.5125	63.7156	53.8913	55.4424	50.8776	84.8782	40.8673	43.1535	53.0397	60.9751	47.028	29.4282	127.531	35.7367	47.3022	31.4384	11.4888	43.6447	43.9454	20.8782	65.4657	47.4774	30.7152	38.0657	36.0426	26.8828
ZBTB47	7.693	6.20896	7.55897	17.2366	3.9398	7.62038	6.2204	8.32899	10.8167	11.3499	6.32075	9.59401	1.40983	5.96809	4.59167	4.57634	6.63754	2.14614	8.05956	1.47963	7.67821	2.77175	12.1188	2.89068	3.7769	1.72188
TRIP12	53.6696	31.8933	75.7124	14.1748	51.2806	77.3118	58.5128	71.4629	75.478	15.9374	99.9291	27.4256	125.993	17.0521	33.5616	16.0791	32.2077	35.3552	71.9162	24.3917	28.64	38.2798	47.3898	54.0136	47.4244	34.5995
PPARGC1B	4.29384	6.32365	7.26684	13.5358	5.93627	7.64186	5.64105	7.56992	9.93061	3.43004	6.76446	3.95881	1.10836	1.3108	3.81692	3.84433	5.78783	5.48096	3.51368	1.69642	5.82093	2.45784	8.05609	2.54595	5.11257	1.92001
SERPINB1	1441.1	503.46	951.828	754.141	597.884	381.554	518.225	832.56	939.352	319.497	691.343	293.678	382.534	361.711	626.805	282.527	523.295	216.679	507.357	332.536	316.528	520.939	354.039	646.79	413.594	197.064
RNGTT	10.1711	12.9241	13.7606	6.68039	9.80606	24.8576	8.40564	9.81707	16.2758	6.5307	27.1028	12.9788	35.0179	10.2002	14.1428	2.93804	5.72826	5.14393	10.5091	14.0498	8.48415	8.598	9.50387	10.7406	10.7749	8.82126
ARHGAP18	11.8087	15.3056	19.3134	3.39092	12.6683	17.5853	18.8982	20.5284	18.8392	4.67719	7.30562	9.61394	14.6032	10.8293	2.49593	6.56133	15.344	5.72999	16.1347	7.80907	4.47739	4.64938	11.7353	8.50286	6.23676	6.85957
LIN7C	8.19077	5.97348	7.3776	5.53752	15.3556	13.4692	15.9908	13.6065	7.9079	2.77739	19.6606	3.98179	20.4234	4.45624	0	4.32771	7.78164	6.53359	10.435	3.42153	8.60051	11.9382	6.84777	8.4427	7.49309	5.96444
MTMR10	6.99387	14.465	11.0512	10.6344	16.1274	15.8446	20.8006	15.3778	14.7735	2.84843	12.7301	12.4639	24.0872	3.94403	5.39108	4.90059	11.3703	6.1289	9.23441	5.82712	8.5376	12.9849	13.5263	11.4696	10.9855	5.01506
DNAJC15	11.4306	12.3452	10.1669	9.43707	6.83709	10.5561	11.9029	4.91486	9.76947	10.6409	8.71004	14.4452	1.67394	11.5604	10.0839	0.94324	6.91429	12.9205	2.62005	4.11471	6.00542	3.49216	6.59725	1.80649	5.72665	2.51464
PFKFB3	30.052	18.304	26.8091	47.2045	29.6837	15.4029	60.8541	46.5718	26.4272	15.1462	20.5016	29.4441	70.1604	14.2931	4.25903	30.4593	9.15566	22.7965	22.4365	4.35081	22.8598	32.0769	52.7841	26.0067	15.8071	9.77453
DCP2	21.2618	9.9951	10.0992	11.4168	14.8243	24.3917	15.4694	19.4037	20.0213	4.64726	24.2345	10.7674	32.7456	8.83862	10.0599	4.55658	11.1303	4.77084	17.7572	8.19858	6.5516	14.0236	19.6273	12.2832	8.83653	6.93254
PTDSS1	51.9179	56.2425	73.4625	85.9552	51.0338	97.4798	48.1987	81.266	64.4742	37.3849	41.3331	26.9746	50.0216	39.4204	53.7296	28.0075	49.0646	30.9351	39.6703	23.3017	37.9301	26.9391	50.2273	40.8162	34.7174	11.5183
VMP1	81.266	130.354	24.9001	69.4277	41.9501	122.397	25.5355	49.5221	113.015	24.1486	135.799	181.098	203.538	49.6767	53.8227	37.3367	32.495	59.4032	63.9301	57.9608	36.9692	100.756	81.7763	55.4198	53.4967	47.6231
LPCAT3	6.29398	5.78011	8.19277	17.7713	6.52722	9.22765	9.28614	7.11984	11.6237	9.55763	5.42049	7.23384	7.04587	5.32479	3.85708	9.23441	2.52184	3.38756	6.35046	3.69252	8.06868	5.87857	4.30348	4.6542	5.19199	4.64726
PPP2R1B	5.35119	4.09873	7.18573	5.91103	3.3963	16.4986	12.4893	16.749	8.38394	6.4566	16.7022	4.18028	14.9216	2.01128	5.65702	4.34245	5.43329	7.01892	4.68853	4.0073	9.28399	7.7075	6.72361	4.25903	9.43944	3.26176
HK1	65.7892	50.8776	95.6187	114.627	28.2691	77.8731	92.4481	62.5111	95.6953	53.4538	99.2737	60.8032	249.485	50.347	65.4657	66.4298	82.1025	65.1233	54.5951	27.2889	54.8221	13.7123	81.1571	42.6989	54.4299	31.641
CD79B	39.367	70.2458	89.7356	65.5524	4.14822	11.7714	76.7143	67.1905	30.052	49.1351	21.0878	48.5183	28.1824	34.3004	25.0294	45.6731	20.7838	30.6043	16.4863	66.8185	7.8836	1.37809	18.6231	46.8382	11.256	35.2756
PPM1F	37.2549	45.762	64.0416	53.6901	48.1546	22.4424	43.0775	83.1223	58.9312	74.8192	21.6316	47.7249	22.8762	28.5893	21.8087	40.7062	46.963	34.8295	30.28	6.24265	31.7636	14.9037	51.5687	23.4532	22.8946	19.1737
ACAP2	18.8218	15.546	25.4586	7.76343	26.3854	25.7786	27.7657	31.9239	30.8781	4.61959	38.3357	13.5472	45.4257	1.70271	22.3699	5.43184	16.0274	11.6397	32.852	7.55897	9.40213	14.7735	17.4	18.7263	14.4062	14.5402
CRTAP	123.448	61.3099	100.481	130.672	120.789	81.4149	93.1947	102.394	85.1005	57.9374	44.4932	68.8938	32.3355	53.346	79.2445	40.8263	55.7506	43.1405	61.6411	26.2048	56.1718	45.246	58.0631	61.2513	43.5046	33.3724
LAT2	246.179	193.929	180.845	238.83	355.18	177.537	117.388	238.222	294.225	134.453	66.7993	128.977	53.6696	106.065	107.875	90.0424	141.323	91.0722	119.047	69.3489	86.4114	87.8473	192.117	177.015	78.9136	100.176
SEL1L	17.5645	7.63105	21.041	6.67603	17.3281	22.333	14.0433	14.488	26.8759	8.74392	26.5895	8.34713	45.0327	8.40321	5.21619	4.44828	13.1689	3.93585	20.1303	10.686	9.09917	10.3308	19.3808	15.5284	12.995	7.78541
FAM65A	2.03372	2.25245	2.96831	6.83567	3.01775	0.981845	4.58743	4.12174	4.01795	5.5145	0.81112	5.73232	1.17243	2.56317	0.321198	2.30298	2.46769	1.74327	1.87248	1.50272	1.78294	2.08723	4.28013	1.84369	0.933432	2.43024
CPNE3	11.6366	15.2083	18.817	14.2784	0.597356	13.8365	13.5904	21.9081	23.119	5.28239	11.9114	5.70835	5.11401	9.69606	7.69202	4.2748	5.55783	7.60215	11.6033	3.46989	6.18088	0.347672	11.5631	13.5172	9.04742	4.84023
CBL	13.1773	12.3911	18.2249	29.371	25.7853	37.1508	13.6332	44.2962	23.3968	8.58957	22.1654	11.5917	15.2989	6.26671	10.6004	13.3976	8.49256	13.3508	18.5871	2.45525	14.9155	12.8126	20.3301	15.5682	17.5721	8.15548
VMA21	18.8308	12.8915	12.5413	10.1952	10.9348	43.0531	17.3358	11.9059	10.6111	10.3167	39.1133	10.3435	26.5602	5.27056	12.3333	8.39172	5.34799	13.2063	11.3499	9.72361	11.7197	14.9511	14.1855	10.3071	11.6062	10.1139
PDK1	3.97012	5.18167	4.33356	2.8993	8.9028	10.8773	7.1612	2.94034	9.21748	0.872087	6.20896	2.60406	10.1758	3.83906	4.91183	1.99127	3.33969	3.09685	4.87451	2.65006	1.80589	5.15844	2.05269	4.80636	3.15181	2.70311
DGKE	8.60475	5.76621	8.07054	2.31537	7.16668	2.96519	13.1689	11.9233	13.5832	4.26027	2.95831	3.39373	3.61224	0	3.69342	2.15337	6.50429	5.62969	6.88765	3.57013	1.80788	4.97197	6.80373	2.96603	2.62138	4.03148
RC3H1	14.5402	13.1071	13.1416	6.21738	17.4254	25.8422	14.9708	19.1976	24.4584	5.93783	44.1636	12.8562	37.771	2.26874	4.90059	9.12844	8.09425	11.9173	18.1252	11.6637	7.81776	18.2027	16.3781	14.6516	10.614	12.9756
TBC1D14	20.7838	13.2708	23.6145	31.3616	38.965	58.7924	20.1211	27.9835	17.6967	6.17519	20.507	19.2786	18.0285	11.7119	13.3952	20.5669	4.32453	12.0607	23.5605	1.23943	26.6274	10.4277	16.5806	22.5549	16.5102	5.84079
NDE1	30.7152	41.2278	34.487	37.654	46.3363	30.0862	32.2811	39.8173	61.804	28.1902	32.3553	32.1248	58.5385	25.7389	34.2348	20.1801	13.156	25.4125	30.1853	10.248	22.8162	24.9608	20.8006	21.3606	22.5614	23.4484
TFEC	24.5256	9.92033	17.4151	6.51324	30.5928	22.976	21.6365	14.3267	23.4854	1.47337	14.625	9.90184	5.2208	2.55009	12.9303	0.943712	8.78205	10.2073	28.2282	5.33627	4.56604	4.27384	13.6294	10.1268	10.486	5.86816
IFI44	24.3108	38.2798	19.8579	16.2474	25.4195	33.7501	84.8171	79.089	65.1489	17.3883	36.7544	25.674	66.8185	37.4874	17.3623	15.1536	43.0037	38.6224	9.23243	24.6431	22.0791	8.85289	14.5918	32.7263	30.4593	15.4138
SEPN1	31.154	25.3672	39.2371	59.6957	11.256	4.49306	45.71	23.8355	42.7393	32.6987	5.23647	33.1451	10.6322	21.7806	17.1569	22.5142	18.0421	13.0463	21.6081	5.88776	17.3034	7.53003	12.9241	17.1617	22.6288	13.7766
PIK3AP1	69.9567	98.8177	121.916	94.7106	129.964	172.654	120.665	171.426	118.236	19.4638	87.3223	55.7974	56.0772	23.9321	71.4333	61.7269	39.2371	63.0675	94.2405	10.7406	69.0713	66.9546	97.1861	85.7861	48.0734	27.7657
MBNL1	59.3319	65.4272	123.334	38.2798	66.0805	87.3657	110.598	74.1569	88.4815	13.3108	104.122	32.3265	200.579	12.1966	42.3725	8.24598	73.8937	40.5453	79.1338	39.4581	22.8018	75.7908	63.041	62.1382	38.9901	52.8673
TMED7	28.0471	18.1333	23.8355	17.3699	29.5687	23.3172	33.4988	23.1301	44.5414	8.35336	26.2113	19.2506	29.7795	5.59214	11.8416	6.5747	6.4609	10.4632	28.6892	10.1217	20.7139	20.8541	20.4294	21.1591	17.779	6.05889
NCOA2	11.6717	7.23093	15.4	5.58184	17.6387	20.9222	11.8319	15.4952	20.6119	1.22744	23.435	3.49126	25.5277	3.54089	3.06827	1.4269	5.70442	6.63403	19.2885	5.63257	4.43211	7.47422	14.0915	12.2106	9.79528	9.94863
CNOT6L	11.5684	7.77961	14.1067	5.18814	20.4665	19.0676	12.026	14.1673	14.37	6.67877	17.6243	4.68407	21.8589	6.71268	3.60449	4.40813	7.30385	4.10321	12.7988	6.03175	5.20628	9.43358	7.23384	10.0231	8.1846	11.9351
H2AFY	116.989	97.9737	203.922	90.7422	149.723	158.197	87.3657	149.03	144.81	55.6794	65.4272	83.6873	148.675	42.8991	64.9166	41.0613	124.41	41.7409	74.8897	38.3154	75.8711	75.6758	104.059	81.5237	80.2242	41.1702
REST	22.8598	16.5938	27.2365	2.74177	33.6807	55.8946	40.2619	42.2026	27.3718	8.13598	58.2858	13.941	78.642	5.98113	40.4922	3.92397	16.5511	18.3739	24.9751	17.7836	12.8915	28.6228	19.8348	18.6094	20.7009	15.0852
ATP6V1A	17.2868	21.0572	26.7864	24.0753	22.0217	76.9981	17.7909	22.3262	42.0786	23.1244	55.8203	38.3053	20.7763	19.6628	16.4535	21.1746	19.3703	13.9856	27.5685	7.77614	19.6273	12.4133	28.2141	17.171	17.9176	11.2626
HELZ	10.491	10.5186	15.5075	5.51853	17.0462	24.8876	16.5339	19.4939	20.0923	5.37515	32.8703	9.40924	49.7848	2.92193	12.1302	2.35909	15.6644	8.21308	21.8382	5.74423	6.54472	12.6425	13.1178	11.5211	10.6222	11.9262
FCHO1	27.9139	31.7901	23.8409	33.065	26.3046	11.3725	25.876	25.8422	27.1204	30.1996	10.2877	17.7871	20.0734	14.8243	22.7248	22.0416	12.7506	14.9037	15.6021	18.316	13.7287	3.84292	12.3765	6.64694	12.1324	7.24945
DGKA	41.1979	59.1723	82.1953	34.9544	51.735	38.4489	56.8293	85.047	32.9794	73.6307	15.4242	79.6923	34.8947	32.5356	11.6237	34.7654	26.6332	37.5246	31.3513	38.3449	19.3808	17.7406	35.9227	26.4589	14.341	62.5111
APAF1	33.8778	29.8297	37.7488	17.132	26.903	72.5023	23.0553	30.0355	55.8203	4.12664	24.0048	33.7306	33.1714	4.78236	8.9154	10.8267	17.4662	16.758	32.2257	5.06362	21.8801	15.3888	45.3754	26.3151	20.938	12.8629
DOCK11	48.3211	22.6673	38.7407	11.3025	25.2025	39.3785	33.4529	45.002	45.1281	6.85957	54.2807	18.5542	95.1337	8.62284	29.2039	5.987	11.4473	12.6098	58.2114	14.3516	8.78009	13.8839	43.4422	26.4361	14.1639	24.1756
MBNL3	7.49309	4.76184	7.8664	0.772798	7.23251	4.84911	5.25824	10.0183	5.73407	0.77585	4.85684	1.85097	12.8596	4.05299	4.62833	0.987782	2.67371	2.18334	5.99513	0.965631	2.45784	3.25708	4.90059	4.70167	2.60079	2.22561
RNF169	13.286	16.1862	16.9861	8.52671	29.371	21.4414	23.1301	48.2337	21.4772	0.764298	40.3127	11.6267	38.1937	4.57959	3.54895	3.90264	14.4026	13.7345	23.7277	1.57842	11.8442	23.9266	14.2382	17.4529	16.5847	12.0176
IFI27L2	27.6937	35.4354	25.7853	41.4029	11.6954	21.253	22.3903	26.0269	26.5895	78.6807	6.81887	24.6691	6.89657	9.5928	39.1684	16.5688	8.64807	17.4115	14.2561	28.2282	8.66182	4.13848	24.0497	4.26615	5.64981	17.5457
VCPIP1	8.42874	10.512	11.7599	6.93088	13.4015	13.2536	14.2212	12.5646	19.0768	4.15725	17.4038	14.7783	28.9589	1.69355	8.4987	2.35737	9.39552	4.66826	14.547	4.9857	6.26839	7.90244	9.77719	10.0528	9.13649	8.45935
IFIT5	7.05682	4.88183	0.535139	5.4376	6.61545	11.1114	11.2538	22.4657	13.7223	4.84713	1.91182	8.52101	8.98251	4.73689	0.397355	4.76885	2.57399	1.65504	6.84919	4.88183	4.44135	5.7539	6.00118	7.67821	8.88201	1.03201
PITPNM1	35.685	31.1952	40.665	39.8429	51.6524	25.6487	34.2571	35.2452	46.2205	44.6336	5.00531	51.1835	18.6138	12.5097	14.7304	31.7901	16.7137	22.1165	23.286	8.54464	17.0729	13.749	47.6918	11.5463	8.93842	26.2549
AGPS	28.1983	22.5043	37.9693	8.24819	20.5546	43.3789	29.2725	28.3398	24.65	6.15989	31.3812	12.4457	33.4529	7.79292	17.3583	9.0042	28.3889	11.515	19.4745	8.61678	13.8091	13.6712	9.84321	15.5177	18.6231	7.27756
PECAM1	46.5174	94.4054	190.057	246.852	68.967	129.802	109.935	164.247	241.708	50.4719	74.9953	163.28	33.434	45.6437	122.397	81.7197	122.962	53.5626	91.7179	12.0874	17.3358	1.43232	200.579	75.6758	38.4845	29.2634
TM7SF3	127.238	95.5417	456.905	46.749	138.003	201.701	232.514	123.589	147.231	156.312	163.957	43.1257	206.578	149.924	78.6018	113.669	99.0739	107.071	79.089	86.695	126.636	57.4768	38.3759	85.6594	92.0653	66.147
ST6GALNAC4	10.1823	19.3186	35.8539	16.5728	5.49872	12.1807	43.0037	29.6012	7.79292	29.4843	14.0881	14.5588	37.9693	19.4131	10.3289	22.2112	20.6119	24.2829	3.12468	2.62595	19.9822	2.89068	2.6936	5.62048	13.8839	4.61738
TMC4	1.42515	0.918011	1.80304	7.67076	2.12379	3.62191	3.36645	2.00963	3.65395	2.02987	2.86987	5.50887	5.04555	0	0	4.71064	0	2.29331	2.04211	0.973348	1.07487	3.70083	2.69001	0.993955	1.76591	2.79455
PMAIP1	181.789	290.507	61.0812	180.845	54.6618	49.4299	261.517	170.964	100.327	22.1835	67.5944	222.637	106.596	10.2324	77.4588	64.1865	41.9358	119.361	95.9814	150.364	60.6097	158.407	40.9043	42.617	62.6231	44.6024
KIAA0930	32.3553	47.7385	42.7604	87.3657	37.3117	90.4741	28.3398	42.7787	47.2866	40.8162	15.9531	52.9098	25.8489	19.9919	27.1125	31.6319	31.2515	19.4077	29.2219	13.2163	30.8403	8.56551	70.8012	11.7599	22.7751	7.41239
PHLPP1	8.03071	8.87341	10.9051	6.39009	15.0105	22.8762	18.7107	11.4339	6.17671	10.3857	12.9849	9.01948	5.77542	8.70814	3.20502	8.34193	2.85291	6.21738	6.94258	4.10858	6.38577	11.2817	3.55973	7.34516	6.77235	4.21328
PARP15	12.5182	28.7632	25.8294	6.12167	10.1952	10.4014	30.806	34.1127	19.7836	3.64762	11.6485	16.7751	16.6154	3.41637	0.68148	1.17799	17.4078	23.8409	5.66662	6.57031	12.8471	4.43656	7.02791	9.90439	11.1765	19.5574
LMO2	278.774	173.463	263.958	174.029	193.929	163.464	187.571	303.791	269.118	91.5197	147.231	113.424	130.516	141.323	90.7422	129.802	82.86	88.2744	67.7526	59.3319	56.3493	110.77	179.002	112.913	108.801	122.607
DISC1	3.79614	7.89071	5.18929	3.46636	5.39991	4.33088	4.78236	2.91568	6.18939	1.91748	4.02955	2.81575	6.54042	1.82978	2.17117	1.55947	2.70935	3.34277	2.24903	0.924091	2.61633	2.85972	2.61076	3.45749	4.733	1.03807
CLPB	12.6968	13.6822	15.9681	31.6697	8.75718	49.1518	12.4317	17.9176	27.0798	16.4911	40.0729	12.0607	36.7043	13.7805	17.8526	13.5294	12.9275	5.53461	10.4038	8.85493	17.2401	8.12436	12.6425	11.9029	17.6828	9.13876
FBXO6	5.3577	12.6162	7.72671	26.0318	3.8903	13.5263	6.97088	5.36577	11.6062	18.6888	1.81751	12.4317	4.95289	4.31525	4.80758	7.81776	2.20653	3.48582	6.4451	4.07593	3.86496	2.80958	18.0285	4.05435	1.9138	7.11984
ESCO1	5.50519	10.3212	8.88627	2.2459	6.48045	18.1903	11.5525	11.6774	10.3027	5.43329	20.4665	7.36715	28.8435	0	11.9145	2.11702	4.64597	7.01336	12.0233	2.71806	2.65999	8.40985	7.75805	4.74153	7.62409	8.05383
TBC1D1	49.6445	48.2505	40.1823	69.2417	89.8635	88.4815	37.1634	64.9496	58.2545	23.1419	25.1017	45.246	15.0962	10.5091	45.7936	26.6045	28.9258	20.9101	35.1422	13.9189	29.2291	32.6987	43.1861	36.7873	14.7953	15.2989
SNCA	48.9156	18.6353	22.0791	62.4524	59.595	21.1314	24.0872	33.3434	16.9582	13.0531	29.8898	10.2983	90.2851	11.3895	40.6279	21.6316	51.111	23.3228	18.1738	6.8581	6.35474	23.0608	6.00542	17.975	10.4654	6.20759
NCR3LG1	9.38872	6.15989	3.84552	1.95257	2.22281	8.64274	9.05639	13.6219	4.03567	1.49335	5.37156	3.90154	4.28871	0	3.1686	0.868541	2.13368	0	4.08178	1.45565	9.64761	3.82975	1.82887	3.84292	5.27693	3.12236
TTYH2	21.3089	14.5747	16.0312	31.5434	11.4499	7.02413	7.31061	17.3623	18.7757	13.2357	7.99987	22.0217	2.43152	9.17889	7.17388	12.0309	4.82365	5.67065	10.8428	0.982978	19.3946	1.78649	12.8956	7.47595	4.35408	4.44828
PRKCE	2.95676	5.4732	5.55106	8.70814	4.17221	9.29688	7.99156	10.4159	5.24562	3.74511	9.32805	9.9928	17.3358	3.39892	1.76548	5.00311	7.14884	7.0556	1.872	3.26776	5.06239	1.20117	6.882	3.48958	4.96718	1.88191
GFOD1	6.76446	7.64519	14.511	6.80652	18.2981	2.05711	17.0558	13.42	6.99047	14.0105	2.31234	18.7993	5.17264	3.60953	3.92037	8.19686	9.11442	8.73748	9.29274	1.80437	5.58484	4.75755	4.80895	2.58258	3.55084	4.46947
ERAP1	26.4053	31.5156	45.9179	18.6741	88.0273	37.5129	36.1007	119.718	55.6794	13.1349	45.4257	18.9272	43.0639	22.8714	37.8962	10.4754	23.4484	7.23697	26.7864	17.3752	32.2544	20.1165	22.6288	39.193	25.0567	19.0823
SCML2	12.3178	6.76446	11.0628	2.67371	17.6517	10.9828	11.9204	15.5354	11.1694	5.76621	13.2624	0.997369	2.56193	4.24703	0.777451	4.89955	0	3.82405	7.00426	5.23929	10.341	6.04676	3.99198	8.33736	6.95821	2.52119
CD302	17.0768	9.67008	11.0191	9.50641	16.3569	4.3855	11.7446	15.6131	26.3586	2.05439	4.79951	13.7977	4.56285	4.0785	7.57476	1.1393	3.17151	3.55708	16.643	2.16011	3.95299	4.61959	11.5438	11.3675	4.63515	2.13368
PPP1R15B	50.6808	370.489	54.8002	98.5388	105.826	89.7989	136.103	90.6744	64.1445	22.0528	145.196	64.8062	114.342	24.998	28.7632	40.35	33.7501	60.4434	87.9045	37.8468	62.5647	105.901	77.9179	69.2417	53.8678	46.4605
KDELC2	12.0149	10.6786	6.83709	3.47366	14.617	4.64452	10.3857	28.5289	15.748	9.81893	3.61108	5.63973	4.01711	0	6.05889	3.38018	4.84271	0	11.5406	1.04071	14.7567	6.30386	4.33815	6.58701	5.67999	2.83243
SERPINI2	5.64795	3.63953	10.765	5.49377	15.1462	5.47571	9.2253	19.1502	17.5947	14.9079	4.17523	20.7838	0	3.468	3.9222	0.710262	5.13628	8.49017	8.35734	5.71389	1.27567	9.16249	8.98461	3.40771	3.15572	6.38046
RAB34	38.4613	49.8663	60.7762	49.8261	47.8214	37.1183	74.5712	63.666	23.074	70.0399	14.4383	34.6539	3.29686	24.0236	17.5762	30.7444	0.726834	4.65868	21.9508	50.3634	35.7811	46.5718	11.1765	12.5904	34.267	1.49188
ASAP2	1.78275	5.3937	4.38736	3.11791	7.89171	2.62844	10.0282	5.80296	3.29835	2.45202	3.0312	1.37313	1.12215	2.45579	0	3.91733	2.64229	3.6347	0.456277	0	5.15077	0.615424	0.577189	0.374632	6.29101	0.698575
CD2AP	15.4848	7.83258	20.5769	0.877431	10.999	16.0526	22.2624	23.7391	11.6664	0.84859	14.9183	4.08292	36.4815	0.897334	18.6785	1.02437	9.91796	6.68721	12.804	7.13111	3.43004	9.33917	3.9222	9.27257	6.72206	5.38277
ARHGAP11B	4.94415	7.11822	22.6673	3.12236	6.73182	7.1951	22.4821	6.0189	11.258	4.6424	9.02385	4.07412	7.38298	5.53195	3.712	1.81931	6.34751	3.27864	9.20208	2.28021	7.37942	6.88765	2.66761	3.40935	5.14273	1.99696
GPT2	18.5306	18.7156	18.8392	13.1208	38.2442	25.5012	23.3771	41.159	12.9916	21.5377	20.9321	13.6219	97.125	11.5123	5.43329	12.0419	17.9213	19.5518	6.9834	17.857	32.438	8.4573	5.86513	11.2329	26.3218	9.43191
BAG4	10.0663	19.9996	10.4547	21.2977	18.2153	41.6961	20.45	17.0521	27.7393	7.14366	35.7811	19.1933	22.1343	7.55601	6.50954	8.95111	12.6743	13.3857	16.4737	5.86364	11.0245	16.978	10.411	12.5595	11.4499	4.04019
UNC93B1	37.7951	78.9136	44.283	126.636	34.5308	53.4538	31.6319	32.5535	98.0492	52.1556	11.4247	108.336	15.3179	32.0861	25.674	32.438	37.7606	23.0805	34.2142	9.83135	29.8898	12.5323	66.3665	22.8383	16.0828	24.2829
IL2RG	63.6959	218.001	308.192	132.618	361.711	83.6873	407.621	133.305	145.196	405.864	39.795	73.2635	202.14	171.426	146.022	143.302	93.0572	81.266	80.7794	122.292	89.3183	41.0752	80.8743	67.1905	40.929	143.378
OAS3	7.8529	19.5476	7.25127	21.9851	10.2469	9.63468	19.5705	39.9531	36.3358	21.4474	4.97197	8.85493	3.37189	5.39636	8.09014	10.0715	4.78129	13.6294	4.99452	2.17581	19.3081	5.33906	9.23647	5.97518	11.7091	5.7947
CPNE2	23.6415	14.8761	21.189	51.9964	21.6871	8.12277	25.4054	27.5509	19.1317	30.9793	12.5413	24.7178	19.3894	10.2536	8.65723	18.2794	11.7849	16.898	16.0494	6.03615	12.524	13.3729	8.58572	10.8378	10.6506	4.86959
PTPRE	27.9289	26.1472	29.2545	46.5	33.9992	24.5859	48.2707	55.2063	56.0576	5.65858	17.2005	37.4993	71.6554	6.14003	13.5014	21.2681	14.4912	15.3337	26.9746	3.74409	10.8402	12.0393	68.5802	13.3034	14.2671	16.4223
RBM15	14.8399	28.2988	14.0915	21.8973	30.4153	63.8056	35.1329	28.4635	18.9908	12.6064	83.0127	16.1745	71.4333	7.8664	11.7353	15.2443	13.0499	19.3808	27.2365	5.33512	18.2887	25.1888	12.1838	20.5284	19.5339	21.0878
DOK3	34.0329	46.6784	156.953	103.051	58.1335	51.111	51.4567	55.9168	132.89	35.7068	20.461	105.901	52.5879	50.5564	16.3339	34.5193	64.0769	9.8103	33.075	23.8231	25.9071	20.2993	60.4111	34.6539	42.7787	30.0282
SH3RF1	12.8848	27.9916	7.70007	18.0785	37.1765	29.3416	13.6403	22.0109	10.1043	3.99889	12.4457	5.95192	16.8501	4.38456	6.25232	8.83653	7.36212	13.4112	5.95866	3.23602	9.9758	18.1294	11.095	9.64502	6.78512	2.086
TCF4	3.77112	3.74409	20.4908	11.4746	5.82974	4.83866	15.2443	11.8139	8.00877	6.36734	5.84851	5.32304	2.81033	4.32171	7.34331	3.20765	4.27159	6.12759	4.30865	3.11342	2.2496	2.78683	3.76359	4.15318	5.13918	0.850668
SYNE3	18.3296	17.6671	20.6662	28.0001	24.8388	30.612	25.0415	35.2756	24.8186	14.9856	21.1591	25.154	53.388	10.7628	6.77052	12.897	13.2096	12.3245	32.394	3.62023	12.8502	11.5495	25.2025	11.7684	6.82648	5.92501
HLA-G	12.6425	56.8575	33.8368	167.013	36.0634	35.1836	54.4557	70.2845	157.155	95.6187	35.2665	131.742	34.9814	55.7005	40.665	77.4588	7.05194	41.7112	39.181	51.4567	14.5994	38.6621	18.2293	41.516	3.93089	18.8308
RHBDF2	35.9954	24.2964	22.1065	44.7262	19.337	14.7653	24.8876	31.9112	36.2027	44.2633	3.27741	45.5897	5.2291	7.18257	8.17895	20.2371	8.07593	9.01115	25.0294	5.67194	10.5472	3.29625	44.4379	13.7567	5.54834	10.282
ZDHHC2	29.1466	15.2818	36.7544	12.7669	41.7694	16.3489	11.5406	46.555	29.6837	6.90541	15.5041	7.63105	29.8377	8.50455	18.5779	4.32171	4.55177	7.55347	23.5041	6.39503	1.98822	14.4525	8.55226	16.6813	12.9331	17.5494
UBE2E2	15.6872	17.483	9.05217	19.8579	13.9988	18.9763	8.32156	26.6545	8.72061	10.2904	6.21192	8.82741	5.38024	3.24095	4.62599	3.66293	10.4371	9.4268	7.93362	0.834675	6.57913	4.28509	9.36578	15.5563	3.61108	2.37181
PALD1	7.49121	16.7092	16.999	1.26511	2.64701	5.17943	18.4175	9.50641	2.53462	11.8027	1.56911	3.88727	20.8182	5.80692	5.30723	8.38194	8.87975	6.33759	1.61673	0.928596	9.32104	0.196654	0.350976	1.29734	8.64807	0.101779
VWA5A	3.80566	3.15435	3.91374	8.33283	9.61635	0.165365	3.76616	9.92033	5.77072	4.08689	0.194932	4.63221	0.812858	5.35938	0.44363	3.07044	1.75982	6.93254	1.87358	0.34965	0.519071	0.0507308	1.60554	1.98921	2.60654	1.24199
CTSW	330.216	484.006	712.295	145.848	484.006	54.3058	988.589	349.814	399.319	939.352	115.106	43.0196	978.404	317.668	240.575	218.001	271.046	399.319	119.843	179.496	217.553	44.1464	197.438	216.679	202.14	244.677
ASB3	0.724356	1.94758	0.485853	1.31149	1.81092	1.70816	2.18093	1.03234	1.54552	1.47002	3.67094	1.31272	1.71843	0.92357	0	1.23316	0.533938	0	0.856	0.935123	0.712328	1.14322	0.855774	0.427086	0.930029	1.41064
CLCC1	17.6866	8.67474	12.5346	8.60254	11.7091	22.5734	12.3393	13.5234	19.5389	8.74622	11.6217	13.9856	12.8471	9.54052	0.505875	9.93467	10.1091	4.34245	10.179	3.65872	6.23992	4.80401	7.96718	4.93572	4.99452	5.74976
ZNF490	1.8633	1.34049	1.99059	3.1693	2.46769	6.93416	1.97236	2.42841	3.58265	0.953	6.72206	2.44754	3.08322	0	0	0.947279	1.90074	0	2.98803	2.39582	1.90616	1.16879	0.924091	2.90321	2.2786	1.07513
MB21D1	12.3686	19.618	8.00688	13.7411	6.78294	30.0689	26.6707	11.9204	31.7901	15.8673	11.9145	20.734	10.8892	6.48546	9.56006	7.1951	4.58395	13.5046	7.28493	9.25315	10.2013	6.53516	7.50266	6.60898	8.90041	6.82046
STIL	2.68405	2.90822	2.31348	1.69524	1.43232	12.6126	5.66409	1.67972	5.14273	2.43445	5.34799	2.17006	6.94478	0	2.98177	0	3.62442	0	3.43629	2.66283	1.95958	3.44259	0	1.92808	2.46769	2.58392
BCL2L11	9.40213	4.66473	6.36889	24.2071	1.1792	6.40404	22.684	9.99748	9.93467	8.11536	3.05803	26.3854	6.64694	10.999	0.537993	8.56731	3.06138	5.36577	9.81263	3.19155	3.32584	0.187566	11.1715	3.84647	2.37295	3.11203
SH3TC1	9.93733	42.8682	16.7092	45.7936	27.6294	4.07412	22.2736	30.6043	13.3137	35.5636	4.81428	38.6363	6.39895	8.53355	4.44224	26.1173	13.6622	15.3261	16.6394	1.66805	9.13442	2.14045	28.7745	7.64918	2.38235	4.29676
LHFPL2	10.6187	4.68493	11.3083	1.51341	9.13211	3.69182	14.7987	20.3488	13.8587	5.67552	13.1835	8.69741	30.914	5.69576	4.87451	7.74259	9.45497	4.04019	4.13848	1.52702	10.4754	5.28799	3.54484	9.78884	1.86213	1.0468
C12orf75	15.0307	28.3889	16.7912	23.0805	7.98312	23.4985	15.5354	42.1501	7.35185	13.9223	3.50622	1.99318	15.9453	5.74858	4.78547	13.8402	10.4834	6.93088	4.19835	12.0149	6.99221	9.323	7.37247	8.37265	4.90059	5.34411
CYBRD1	43.0951	23.7277	37.5316	24.0236	34.6421	36.4618	20.2625	47.6231	39.707	16.3489	37.2658	59.6467	43.72	14.8621	23.3228	20.2486	16.6394	25.6363	23.4532	5.04048	21.3552	10.7328	17.7116	24.691	7.00588	5.54174
ACAT1	16.1783	19.3592	13.7287	27.4936	9.44403	34.167	19.7543	17.3108	25.1814	19.5574	7.94888	9.44403	6.9694	20.2155	10.491	11.0872	12.0687	4.06741	8.14114	3.65395	6.46765	3.19155	11.8475	5.37888	4.73689	4.18925
FRMD4B	16.9541	11.4859	20.7381	2.45911	6.02421	5.1699	20.0105	30.8958	7.64728	3.59517	20.8839	9.7385	7.20659	4.04876	13.9189	3.86328	10.1691	5.49377	15.6131	3.73204	5.62048	1.49142	1.92487	4.96583	4.51453	0.431626
PTGES3L	1.31415	0.711892	1.21183	0.993421	3.01248	2.27639	1.43885	1.70271	0.44596	1.06414	0.431626	0	0.200262	0	0.471087	0	0	0.696181	0.468055	1.5759	0.610822	0.582211	0	0.60991	0.92063	0.932641
NIN	23.1959	20.8541	42.4881	6.97274	18.2887	25.4498	30.7967	52.3655	32.394	5.61664	42.1622	12.4157	96.6969	5.17264	10.3242	4.64597	9.92642	16.5217	30.7229	8.2419	10.3289	16.6813	27.4719	21.6987	16.1463	12.1268
BRI3BP	14.9922	13.9083	10.9348	16.1745	9.18693	45.475	4.11357	13.8331	56.2645	23.0931	13.4989	13.4617	9.98344	12.3012	6.99387	5.1246	7.26511	7.37432	8.5376	6.53212	17.3108	7.11113	13.2679	11.3548	6.0042	4.04469
PAK1	22.7965	111.252	19.0768	84.496	54.5034	69.6048	22.9057	97.5658	67.7857	33.1821	12.0035	57.6117	20.734	12.2518	41.6852	29.371	21.8861	8.03071	27.4436	13.9506	16.4058	9.08138	97.6904	12.3798	7.40455	12.3638
SLC2A3	115.844	79.6016	5.67999	143.62	72.0531	12.4317	58.0631	80.9188	48.5887	7.21967	21.6205	129.249	82.6317	6.76579	30.1487	47.0613	14.1176	44.7441	58.3439	14.4179	11.2116	37.0594	74.0731	32.8219	7.08848	15.696
JPH4	3.99198	1.61393	2.81129	9.40213	4.36552	0.337334	3.16236	2.09669	6.27869	6.63935	0.205682	10.8851	0.0928744	3.20585	3.50374	2.52119	1.95958	1.89143	3.48645	1.52512	0.704153	0.727608	2.52743	0.395023	0.448728	0.833493
MOSPD2	6.65902	2.76579	7.05682	7.35912	2.89477	3.78502	7.80254	6.86769	10.3071	1.24006	2.55572	2.49441	3.96177	0.545905	0.342278	0.625724	7.8664	2.59872	3.44996	1.65194	1.15694	2.14614	2.98441	2.85136	2.73275	1.08799
ADAM15	53.9737	31.9807	34.8295	75.4201	24.6347	13.7378	34.6421	16.3866	41.9639	59.6957	18.0933	93.6062	11.8416	21.4474	34.2883	27.5074	22.285	8.5836	14.8998	4.62599	18.4432	16.4455	22.9231	14.0842	9.96413	17.2935
TXNDC16	2.26168	4.29808	8.93945	0.754856	4.84508	7.93191	5.29974	12.5437	6.46931	0.879471	4.39219	3.00416	13.9605	4.75469	0.369036	1.86959	3.39707	0.919201	4.06741	1.84271	3.45995	1.50866	3.55164	3.16157	3.06878	2.30608
SLC9A7	21.6249	25.6215	38.8872	2.15337	25.8554	41.0752	31.9239	28.472	14.0961	11.8114	61.1045	5.27186	5.06116	7.31389	12.1883	8.65008	11.5183	12.1999	8.60682	5.11149	12.0825	13.5662	15.9972	20.7239	9.82625	3.95779
ASB13	15.546	16.2758	74.0169	27.9916	15.5354	11.1629	34.4003	16.898	15.1923	24.5647	7.74259	12.5413	3.57917	11.9662	19.7447	15.5503	2.60023	5.15844	6.16755	3.87053	18.3512	4.48946	10.282	11.8189	9.83135	4.71959
BST2	577.996	194.21	605.619	465.094	359.129	518.225	719.113	428.254	456.905	344.503	95.3448	307.219	149.403	51.3435	246.179	278.774	375.731	370.489	241.708	120.053	90.3977	19.1457	262.612	92.6022	119.567	75.7487
CLCN3	8.32748	7.97752	11.7849	4.37987	13.8559	16.619	8.79758	11.4696	14.7115	4.73892	10.5472	6.30386	27.2747	4.57634	4.62498	3.84996	6.32365	8.87769	9.11442	2.11815	3.92673	2.19038	6.61367	5.76379	3.95523	3.95975
JAM3	3.65872	5.15372	14.9954	1.62148	1.39614	1.08663	7.71546	1.192	1.6891	13.8015	7.17745	2.21385	7.57812	1.90168	0.481273	0.330447	5.87246	2.87308	2.93614	1.78899	1.47963	2.63159	2.73003	1.59955	2.60725	3.66293
CIITA	34.1337	106.065	49.9015	33.2525	29.8297	81.881	39.6067	110.328	44.7603	27.4512	4.81648	54.7448	4.28098	24.6691	2.8993	31.2404	13.2027	72.9462	9.09402	2.53794	8.22344	2.33958	90.6744	8.7185	1.9512	7.43687
HLA-DMA	70.2845	263.958	114.52	155.885	82.9182	200.579	145.524	169.086	80.1299	143.454	26.5372	290.507	6.25098	80.6171	17.9516	151.824	21.2125	133.305	15.9717	24.0437	30.4065	10.3242	228.657	27.3044	16.0641	19.6722
MEF2C	19.5389	43.2623	56.7038	31.3152	40.3631	49.5221	37.3117	54.6226	41.59	24.8576	9.01595	10.0554	5.10286	13.0439	14.8243	19.6584	36.1254	26.7921	14.2964	1.41195	9.05422	7.02791	22.4773	14.2212	6.18475	2.83766
SCARF1	12.7427	21.3409	33.9603	25.2973	4.61595	6.75506	32.4755	29.4441	23.6015	34.6199	16.4737	34.9135	16.8766	20.6768	0.506508	28.8057	30.6208	11.4554	7.20015	6.1722	8.4427	2.5095	1.66765	4.96718	3.45072	3.37093
STAP1	47.2713	43.4869	39.0166	2.52152	68.8938	37.7606	49.7677	31.2323	6.91236	5.72235	1.8143	3.28853	42.4473	0	31.5815	8.26327	11.3246	19.9521	12.6461	3.84095	2.35677	1.50252	21.5914	39.0462	7.38463	7.20015
TMEM38B	20.5822	19.3235	7.06948	9.30593	27.0165	32.2077	12.6939	13.0439	22.0217	7.52346	3.49987	4.32562	2.03996	3.46558	17.449	1.76807	7.68231	5.66124	7.63611	2.24903	6.49657	5.0519	11.4247	4.46283	4.07514	1.41316
ABCG1	5.85802	6.50266	20.7783	4.84713	3.57835	0.862762	11.586	12.2276	2.48628	14.6326	5.04555	0.884331	2.62844	5.77258	4.15725	7.32778	1.9713	4.45353	1.15119	1.25559	4.38977	3.3351	1.59802	2.60474	0.834675	1.21408
AKAP7	4.49172	10.8525	7.8382	7.01679	0.41589	15.8965	7.2462	10.9186	12.5877	3.33824	3.5989	3.87225	6.03312	3.45263	9.57308	1.72141	7.06948	8.5081	1.10287	0.790424	0.452684	0	3.53002	1.90264	1.56336	1.34086
NBAS	13.7606	14.4096	29.2725	4.21744	16.8222	41.6852	14.0881	23.8025	14.0992	9.73049	65.7892	3.49302	85.9552	9.27479	23.665	7.9151	6.52298	10.3886	11.8611	8.67664	10.3857	10.3652	5.43977	16.3569	15.748	10.0131
STOM	54.2404	34.6102	74.2606	29.3266	82.3229	106.888	98.9138	46.8946	46.7181	49.0089	73.7117	45.6906	152.161	49.478	26.0561	44.6983	23.0119	33.2007	19.0046	24.2964	43.72	8.30967	9.18334	45.5213	30.651	31.8933
PIK3CG	5.99623	16.2959	28.2141	10.9232	14.938	58.1595	22.1881	11.4087	21.3463	4.76984	30.4764	9.34093	34.9233	9.66256	10.216	10.411	5.14937	9.61515	11.7245	3.91458	11.0276	6.24121	10.4522	10.391	13.4617	2.56754
TESC	62.421	82.3229	22.0051	16.5471	62.1964	58.4452	30.2987	13.9014	63.3277	47.3554	9.93945	22.6178	87.1007	1.94629	52.6475	13.5203	9.01595	0	28.472	1.59662	12.7726	28.8515	69.0032	17.132	1.53271	10.3265
FZD6	4.29495	3.79982	0.459485	0	1.44863	6.92254	2.51781	4.18568	8.06151	1.28675	3.03207	1.5192	0.66861	0.809831	2.39431	0.931137	2.48326	2.6614	0.175171	1.69127	1.55419	0.96812	0.595309	0.736083	1.1219	0
NEDD9	0.452434	4.28871	10.0715	20.821	1.17627	7.1612	7.21323	4.75959	7.85546	1.2799	1.7311	7.5519	10.6923	2.18611	2.38672	3.70788	2.53711	2.16672	2.03096	2.80896	3.1737	0.339165	7.81928	1.50982	2.65138	2.55129
MMP28	3.5526	2.086	2.9332	0.409716	2.96316	0.112119	2.50686	3.81757	3.44005	2.21332	0.0253927	0	0.154388	1.22251	0.470762	0.53146	3.09785	3.2533	0	0.829419	0.186909	0.0531127	0	0.425033	0	0.118069
TNS1	3.94211	1.22155	14.5551	10.6085	4.91486	9.77973	24.3525	2.39941	0.213251	8.67223	10.6344	1.38575	22.2624	2.31626	3.90872	5.30114	4.93774	7.77614	2.83162	1.97337	6.45925	3.07746	0.993013	2.18142	4.61091	1.48169
TAGAP	14.8968	96.7778	35.1422	171.426	16.6546	50.4719	15.7333	11.7353	59.4032	17.4993	38.5243	95.6953	92.3241	27.0327	3.99585	22.0051	12.6586	28.7539	11.1351	57.584	19.8533	12.2134	32.1894	23.8486	20.5402	25.6419
TMED6	2.63495	0.260969	1.67541	0	3.31718	3.07597	4.13959	4.15628	1.93708	2.5424	0.907823	0	0.322556	0	0	0	0	0	1.9324	0	2.0589	2.71023	0.880852	0.958087	0.89758	0.874962
CDKN2C	4.92566	12.5323	76.1258	16.9149	11.1114	64.5125	99.1345	7.58821	91.9891	31.7029	5.12221	33.969	17.8927	8.47419	5.96935	8.1266	15.2271	42.8253	10.7247	47.7761	27.5685	5.65991	4.91183	3.83324	4.81872	0.795877
SPATS2L	9.50641	12.897	0.221372	8.03485	3.35366	3.39203	2.96316	5.70835	10.4604	6.52298	1.25059	8.50455	0.40519	6.44933	2.35432	0.544034	2.37374	5.75697	2.32582	1.00417	0.98257	1.87456	1.20641	0.838012	0.977943	2.1099
WDR49	11.5272	19.0442	15.6682	8.08591	30.2394	70.9664	22.8162	38.8143	20.8942	1.74635	26.779	26.4725	1.66112	3.25613	16.7411	2.62687	17.1517	13.4263	17.6025	5.47042	1.96647	12.0768	10.341	5.78935	3.35366	5.86955
BIN1	23.4787	19.9873	28.5062	3.26404	7.15078	3.08096	30.4065	21.7754	15.3778	32.9328	3.49384	6.73882	8.26015	6.83241	7.9958	6.27325	7.36552	3.19497	3.79014	2.30488	3.60633	4.35303	2.87888	8.34402	2.06626	20.8423
OSCAR	87.5134	47.2565	37.3937	20.9711	73.3002	7.95161	53.7068	25.6539	124.885	110.871	1.64279	171.882	39.8429	5.78859	23.7156	17.8655	5.99941	21.5709	49.307	4.51453	7.62946	0.170586	160.324	1.22816	1.40015	9.72003
PRDM16	9.6091	21.125	21.8087	0.375941	0.927731	10.04	41.53	0.543525	13.1995	23.1609	15.6167	10.0867	0.0287194	15.8595	7.42555	19.4598	0.874962	14.1315	4.17656	0.298529	0.45126	0.209942	0.34809	0.257735	0.188604	0.418287
IL17RC	7.07311	7.07311	10.8647	12.5877	7.37059	6.65738	15.3746	5.20953	6.4478	24.2345	2.60252	23.435	7.40636	1.65115	5.64105	7.92107	4.54048	6.33577	5.16422	1.51382	0.664911	8.19465	1.33032	3.66761	3.63708	1.61981
NETO2	4.23334	2.46052	4.31094	15.1396	3.56493	7.79746	4.56604	3.35788	10.521	3.76823	0.480871	3.06138	3.7274	3.28159	2.49012	0.721564	5.48435	0.574063	2.35359	1.58758	3.84203	1.42176	2.31234	0.492451	0.274797	0.402102
LDLRAD4	3.70495	3.2548	15.8965	2.53866	4.75614	11.3192	5.86513	4.93572	3.31798	2.03996	0.984886	3.26872	22.7379	3.04495	3.55484	0.986489	1.07513	2.13699	3.33746	1.16045	6.37398	0.585076	3.71097	2.02676	2.70387	1.17272
MMRN1	10.8001	8.8985	17.1658	11.5495	13.2193	4.65069	10.2928	8.97861	8.14314	3.03884	2.28822	0	1.30636	6.26055	11.9454	1.23147	7.85901	0.78029	2.19712	0	1.10652	0.44835	1.63432	2.55513	0.386537	0.575637
DDO	0.610202	6.00118	2.90568	6.27005	0	8.77111	3.8374	6.17595	17.3883	9.68625	2.89621	17.6776	3.05024	0.709034	0	1.3232	6.04818	12.5847	0.961431	0	0	0	0	0.218911	9.50387	0
BTBD18	0.611658	0.590048	0.28418	1.89753	1.67891	4.91275	1.38775	0.885323	0.787641	0.341633	4.35536	4.41261	4.17115	0	0	2.76039	0	0	1.06397	0.868386	1.17049	1.32964	0	1.52972	0.741852	0.188036
CDYL2	7.90969	5.61334	12.0607	6.48257	17.1066	2.20596	11.1083	26.4652	7.14534	1.16479	11.5359	2.7511	10.8796	2.30846	0.302332	1.92487	2.00105	2.50979	6.12468	1.68028	4.60135	2.05601	7.97384	5.86184	5.12971	1.65504
SEMA4A	6.28799	36.6475	44.8036	85.2321	22.2624	6.15105	24.5146	15.3508	37.9192	30.5684	3.20668	42.9575	13.2063	24.5026	12.9001	10.0918	9.72597	3.7769	9.25315	1.83626	3.29551	0.703726	49.1946	2.37295	1.55566	2.20939
SORT1	0.413498	11.8887	35.2665	33.2937	0.115216	41.2893	29.662	6.34293	20.9048	32.7679	2.60725	26.6852	0.326679	3.48733	0.79236	6.24265	22.0008	0.95627	6.18796	6.35684	1.93192	0.0778795	32.8703	0.255904	3.62605	0.477826
PLXNC1	9.17073	15.295	30.3253	14.2818	3.48127	26.4053	16.502	7.19379	20.4402	4.11255	6.89122	4.2057	10.637	2.22281	6.63084	2.63311	9.33278	3.04495	7.1558	1.76908	1.64323	2.00347	14.8322	0.912637	2.0004	5.35394
AFF3	0.846957	23.4708	12.2276	4.53832	0.0370014	24.9095	6.41087	8.92175	2.28569	0.860883	2.36147	3.66196	7.81379	3.26939	2.01241	0.970925	5.25931	2.26664	0.883897	1.09564	3.13022	0.66167	8.24407	3.66293	1.92265	0.96582
AURKA	1.54469	6.6097	2.21165	9.5928	1.79693	32.8315	1.19302	1.14476	16.1106	13.4318	8.09014	19.4496	36.4945	4.53747	4.54234	1.65705	4.4114	7.01679	3.94841	5.93783	9.14303	1.24168	0.573878	0.414241	7.18171	1.36297
LRBA	7.98116	10.0231	31.7029	0.938179	11.7446	19.3421	14.4948	12.1999	9.91002	4.60647	47.1574	1.73168	44.7603	4.2748	9.23441	2.11532	9.23243	5.29458	8.89667	3.32878	4.31743	5.2008	2.74491	7.51956	6.30048	6.1289
ULK4	4.62436	7.35185	9.78661	7.00426	4.63409	17.2889	6.13685	13.7944	6.72206	4.36778	40.35	4.12278	32.1153	3.58265	5.62822	2.86643	8.10566	3.02312	4.19665	2.46948	2.77114	4.22638	2.71162	4.64938	5.60558	4.09513
KIT	77.7176	75.552	137.727	3.31155	219.26	104.059	43.1097	186.982	66.6209	17.1569	182.981	0.395835	51.8994	36.0209	46.8382	9.71215	12.3765	3.39373	48.7108	7.01091	38.5494	74.96	28.1157	56.7038	19.4638	15.3675
CDCA7	60.0152	28.7539	33.9071	25.6801	36.5137	131.295	12.9987	55.2235	18.4535	26.0691	24.4159	4.31415	10.3006	10.8744	10.3697	3.1011	1.76675	4.57505	23.9685	21.521	23.6353	26.6545	0.875478	9.89919	14.189	1.31446
LRP3	0.40023	0	7.22347	27.9065	2.02932	5.1246	7.22347	13.1108	1.93553	6.8252	0.0356522	11.6826	5.27817	2.00902	3.34206	0.479688	1.74579	0.850398	2.82963	2.78162	2.17056	0.227642	4.21328	1.557	6.00542	0.664036
C9orf43	8.58957	14.7032	34.7384	0.901759	19.0983	48.9883	24.2899	48.6037	6.12297	11.6801	62.421	3.7817	29.931	7.53003	11.9598	9.51855	6.8926	13.6005	3.01638	13.3254	8.96274	1.47189	2.25408	3.22574	17.4878	1.76969
ZC3H12C	3.96382	2.24177	15.7864	1.81751	7.92666	0	17.8927	13.1208	2.30672	0.919473	5.84985	1.99801	1.787	0	1.39598	0.985474	12.3178	0	2.74745	0.887046	0.723836	1.91518	1.47042	1.27935	0.205286	0.376189
S100Z	17.0729	43.7688	45.9851	30.6771	39.9207	30.9535	33.7501	3.08851	52.8447	43.5046	8.40797	47.5133	9.43358	21.9689	8.93666	23.8845	26.96	14.2064	6.8926	1.61192	12.0902	1.69063	5.70442	3.50462	2.15182	0.629796
PCDHGB3	0.305455	0.428179	2.71869	0.818121	1.90416	2.18391	3.76359	4.80401	0.707591	0.159137	1.0746	0	0.289934	0	0	0	0	0	1.58026	1.07306	1.13316	0.36179	0.349099	0.385693	1.20475	0
ILDR2	7.74259	3.51312	3.01501	0.500749	8.89667	5.98839	1.68255	4.31614	3.90024	1.45539	0.0629284	0.787369	0.0841499	0	3.02694	0.158997	2.41373	0.583293	3.47465	0.223394	0.748435	0.559298	1.01966	0.494407	0.0869987	0.316093
PRR5L	8.1339	8.60051	23.3292	2.80539	11.4247	9.11183	10.3579	25.5355	8.05956	15.622	0.432481	5.61014	5.59863	1.90814	5.1211	11.595	3.38613	6.94876	1.79879	2.33728	0.60956	0.355591	1.91699	1.43597	0.427482	3.73702
ARHGAP10	3.10974	5.39753	2.70638	10.0354	0.128239	4.76079	0.79016	8.55409	6.63403	3.17767	3.1141	4.85808	18.8077	2.49805	3.97637	1.37392	2.71295	2.84506	2.07832	2.21884	0.776865	0.818823	0.648867	0.470151	0.227469	1.60342
GNG10	1.22155	0	0.358076	2.1365	2.12473	0.685993	3.19912	0.980574	0.262883	0.583205	0.38936	3.95615	0.0495591	0	0	0	0	0	1.00542	0	0.252863	0.693121	1.26323	0.962645	0.708558	0
HLA-DPA1	69.5368	498.003	223.061	211.033	37.441	461.034	149.563	216.03	246.852	96.0304	15.344	237.188	20.2057	71.311	44.6478	75.5148	20.5613	71.4333	12.0607	20.6613	7.13438	2.69276	357.377	34.4983	8.50455	33.6807
TNNI2	12.0309	162.783	18.4936	77.7663	8.25057	42.7787	9.08138	15.1923	64.2166	61.9422	1.44996	62.5647	0.113898	27.5509	21.8973	30.8873	19.5971	0	16.7256	7.11446	2.94034	4.94824	21.7972	6.36307	3.24972	1.09874
STARD8	0.940954	3.07873	13.3759	20.4146	0	11.7281	6.80373	4.33454	9.88345	17.1387	0.587246	8.50286	2.36797	4.22638	0.34554	4.0008	7.45972	1.22207	3.24972	2.00475	0.523378	0.113577	3.83238	0.186599	1.64924	1.0212
DEPDC1B	0.58406	5.10053	7.92465	1.69752	3.33577	17.3925	7.34516	2.33101	8.20534	4.22166	6.08393	2.10801	12.1691	0	0	0.144932	0	2.11425	3.07811	2.28987	6.43247	1.20583	0.50554	2.75339	3.5614	1.19938
EPB41L2	19.1881	30.2987	18.9763	10.0663	0.0274898	41.3331	62.1964	41.5621	33.9476	12.3538	9.89529	9.11442	0.709709	6.1289	7.02413	3.61398	3.42746	32.1441	10.3189	1.39098	0.870237	0.122207	8.55409	4.05532	6.04515	2.11815
ADCY3	20.6861	22.279	24.7484	17.9176	32.8104	31.8148	21.8801	22.0845	12.7826	12.6841	5.60558	5.53064	3.33662	6.27514	5.61014	5.8056	17.3358	2.50465	4.96048	1.73517	7.38211	3.3553	2.68044	4.69059	4.96831	1.57557
ARAP2	6.34107	2.61125	0.828346	2.20939	10.5066	2.66203	4.74872	12.9001	4.80758	0.506175	3.03474	2.57741	25.9786	0.495063	2.93477	0.563628	2.9232	2.55934	5.34272	1.42903	0	0.888663	1.54504	1.21605	0.254555	3.19078
OAS2	6.04921	8.1846	7.04196	25.2025	7.58821	32.7456	10.8719	24.7178	37.4293	5.12334	1.80089	18.378	4.53747	3.73157	4.60519	6.10723	3.5155	5.34799	1.23626	4.32068	0.733765	0.422244	9.46113	5.43856	0.963763	8.40321
GJC2	0.63217	0.606788	6.25098	0.957071	0.977682	0.191342	3.74219	1.78328	0.599528	3.73702	0.182795	0	0.898307	1.0039	0	1.02685	0.678257	0	0	0	0.296628	0.537818	0.93953	0.619666	0.142253	0.568122
TNFSF8	12.5646	9.27479	14.1386	26.6783	0.671769	0.891975	20.8644	10.2904	11.0065	5.34545	0.764026	10.6161	11.327	5.40339	0.467124	9.77453	8.00364	0	2.5424	2.22976	0	0.541747	0.639852	1.76946	0.206546	5.51136
CDCP1	4.81872	2.80896	0.496496	1.57201	1.85595	4.41261	0.37734	11.0113	6.33001	4.51971	2.43329	3.41384	0.123048	0.910938	1.40444	1.00089	1.66904	0.591169	0.638943	1.38575	0.530229	0.392129	1.45494	0.500512	1.11186	0.444119
AC007325.2	7.41061	1.63947	15.6167	0	5.33627	0	4.35081	2.67308	1.41671	5.29974	0.0621705	1.67756	3.26872	0	0	1.87053	4.05532	5.24562	1.73058	0	0	0	0	0.131268	0	0
MX1	5.25931	14.0817	4.78898	18.9949	2.4363	22.6052	13.8402	51.5687	28.3065	5.76228	2.22746	9.5336	9.26853	4.43711	3.56059	7.06799	3.84647	5.24444	2.59533	1.75402	2.94197	1.50069	3.82483	4.72531	3.97637	4.82474
TNF	0	32.8792	3.37906	69.1746	1.07007	1.05977	35.9349	0.0375807	38.2561	6.62429	5.38277	11.5742	32.9895	2.9393	0	20.1074	4.07593	7.90244	0.503422	18.7107	1.05641	1.53606	3.88543	0.763861	0.0428545	1.48311
IL12RB1	4.70282	13.1318	9.94863	12.4	1.50387	13.2447	8.82741	3.78597	12.0393	12.1883	0.50864	11.7007	1.14818	1.64804	1.13154	4.51665	1.58404	3.90264	3.19736	1.82302	0.162214	0.289483	2.88023	1.13086	0.0973351	4.36648
GH1	5.33769	0.10601	0.379413	4.43547	0.0572514	0	3.38932	2.11149	0.702656	3.1334	0.045392	4.84148	0	0	0	0	0	0.861512	0	3.83324	0.284673	0	0	0	0	1.24096
TBC1D29	3.51255	6.61367	1.94647	0.302744	6.4451	0	2.45254	1.37574	1.20672	6.69898	0.0139924	1.57346	0.217863	1.68695	1.19235	0	0	0	2.84911	0	1.12965	0.184984	0.359397	0.218707	0.315971	0
CTSE	0.756127	1.03201	0	0	1.10398	2.98582	0.0366578	0.136581	0.294616	0.923375	1.03652	0	3.59475	0	0	0.161207	0	0	0.26082	0.515466	0	0.23435	0.756646	0	0.320608	0.639585
RGS10	41.9053	196.13	158.197	109.002	50.4091	148.506	174.524	19.6026	179.259	99.2737	6.75105	119.45	40.6778	4.92835	49.6027	26.9169	19.3327	4.12278	37.3493	9.41593	19.3894	1.93356	85.7861	14.5438	5.75951	46.749
RETN	2.29751	31.2815	37.9443	143.454	4.12226	172.155	172.934	0	31.8483	194.458	1.09837	2.75974	167.013	0	0	2.82491	105.986	38.1687	25.8947	49.4299	1.74106	0	5.14333	0.665263	0	2.52319
NTSR1	4.34473	0.0790467	4.485	2.5359	6.90208	0.486544	3.49302	1.23533	0	0.68687	0.0369147	0.363541	0.24591	1.02809	0.551185	0.670529	0	0	1.96799	0	0.441119	0	0.733856	0.391585	0.0274528	0.16096
CPNE7	3.48127	4.6555	4.66945	0	0	6.2002	5.9282	5.08724	3.30902	13.8237	2.32974	3.08322	0.100413	1.37012	4.02431	0.246744	0	0	2.12305	3.06827	0.427975	0.143783	0	0.0886523	0.327955	0.611315
NPR3	22.3699	33.3052	22.5386	0.61451	47.2045	34.8415	5.13111	87.5134	33.1905	3.62191	3.23858	5.12971	0.223394	10.9186	14.5588	3.31232	1.76143	13.1928	5.65144	0.866529	1.72188	4.39465	4.19021	8.7273	0.387436	0.594766
FXYD6	0.0902837	0.492642	0.0540235	4.58511	0.787641	0	0.431865	2.41166	1.74327	1.41786	0	4.17385	0.0538689	0	0	0.58186	0	0	0.292252	0	0.760504	0.153529	1.65663	0.125124	0.0339432	0
CCDC74A	17.4745	2.50617	14.8651	0	18.5306	0	4.94705	5.21847	1.64455	8.10037	0.0439724	0	0.297704	3.15833	2.4883	0.825629	0	0	4.01278	0	1.87456	1.48531	1.62878	0	0.847659	0
PSRC1	2.38624	5.26582	17.4225	33.434	0.0307046	10.2491	8.65914	2.50545	16.3415	35.3025	2.88724	24.1262	3.66389	0.796122	0.471256	1.01212	10.7524	2.14973	2.12419	4.64813	1.74472	0.347484	6.45319	0.833268	3.0876	1.45948
CPA6	13.2262	2.05601	2.25583	0.10624	10.8322	1.18809	1.07737	8.58572	0.610638	3.13116	0.212073	0	2.40863	0	0.516574	0	0.666593	0	6.39754	0.284439	0.198826	1.35681	0	0.501052	0.0349679	0
SERPINB6	185.094	74.74	140.005	163.957	3.44147	74.295	149.924	37.1765	123.849	114.782	3.61857	104.872	1.33553	40.2069	33.9263	13.8809	58.7652	8.60682	21.8476	14.7077	2.35618	1.51235	43.3629	6.14315	1.99607	8.49256
OLFML2A	0.768522	3.15993	1.83626	20.1908	1.11645	3.28346	2.83037	4.91379	7.92107	3.9971	0.205467	5.1378	0.0268222	0.528372	0.32074	1.23533	2.3269	0	4.733	0	0.616505	0.183976	1.63209	0.094631	0.164474	0
ZNF185	10.7433	60.2317	111.365	100.92	12.8533	59.8068	97.8992	14.2382	61.968	50.347	17.7948	3.77594	42.7122	37.5961	6.64082	52.9725	9.30593	15.3094	3.34767	0.247416	5.95417	0.45786	1.31826	0.829802	0.970345	0.245461
VNN1	3.64918	54.1806	213.909	27.0238	19.3946	103.717	41.2726	4.16771	131.742	19.5389	3.53002	3.80361	0.842575	4.65069	25.2507	8.32899	14.8968	4.33815	18.9818	0	3.49126	0.441635	35.0474	5.85802	2.99176	6.92254
PNOC	0	3.64147	0.995543	4.02545	0.196556	1.5411	2.2217	0.0635421	0.365196	1.89236	0.245877	0	0.788579	0	0	0.837135	0	0	0.314164	0	0.259599	0	0.779836	0	0.185266	0.676055
CD109	1.30568	4.66826	16.898	0.336476	12.0947	0.215568	22.9113	15.6838	2.84712	5.49578	2.43827	1.59185	0.0835585	2.18819	0.295738	1.67642	4.22544	2.23067	0.770688	1.22621	0.169619	0.0634687	1.09196	0.264062	1.35954	0.880929
ROBO3	19.7737	3.22574	25.7187	21.5088	2.49391	0	11.2358	11.9763	2.1036	30.8489	3.81378	0.58406	0.323849	0.610043	0.315243	2.38624	5.30842	5.29328	0.124269	1.2709	2.32871	0.215352	0.332317	0.420154	5.36075	1.27697
TSKS	0.64733	2.60654	1.46118	6.59428	0	5.5498	4.30023	4.20657	7.07647	0.11317	1.38254	1.39423	2.76792	0.680728	0.516994	0	1.84669	0.726266	0	0	0	0	0	0.617698	2.56811	0
B3GNT7	2.41483	9.65758	5.69455	19.5665	0.571645	6.02719	1.70904	0.234438	0.693661	0.645179	0.487216	1.49703	11.7658	0	0	0	4.08503	0	0.107075	1.83171	0.761437	0.535497	2.49563	0.367605	0.579835	0.14046
NTN1	4.47256	6.20146	8.97669	0.480459	30.9947	0.102666	1.83682	35.1726	0.476053	13.7159	0.758454	32.5959	0.437107	1.76807	0.707351	0.724179	4.01278	2.78162	2.27242	1.51071	2.72929	4.31415	0.336694	1.85202	1.10527	0.205358
L3MBTL4	1.75224	0.713158	0.0204469	0.118282	0.132683	1.91294	0	5.0257	0.639307	3.85617	0.0359582	1.02922	0.304464	0	0	0.466017	0.512363	0.56893	0	0	0	0	0.329093	0.201891	0.0388044	0.59566
SERPIND1	0.881137	0.826394	0.0331009	3.16395	0.0541575	3.01248	0.0543163	0.362431	0.84192	0	3.7833	1.60655	5.64311	0	0.497857	0	0.653609	0	0.27006	0	0	0.0795465	1.74826	0	0.209643	0
DUSP27	0.550741	1.05977	8.29359	0.989213	10.3504	3.82679	11.6425	14.9079	0	2.55934	0.0222985	0.645824	0.274626	0.581255	0	1.52635	2.34333	2.30959	0.976195	0.320523	0.162055	0.0458323	0	0.774137	0	0.103515
ACKR3	10.2904	11.9817	0.371514	43.1535	1.12401	0.301907	22.1065	28.4161	7.54799	15.4618	4.39351	4.37562	1.71585	13.1472	0.533351	1.7633	0	3.5146	0.43779	0	0	0.796122	0	1.58632	1.31913	1.7111
DDX3Y	140.182	58.9312	88.9907	0.263474	0.220209	0.192393	0.281132	197.954	0.317274	0.0811098	122.178	0.515085	162.501	0.544369	0.668283	0	0.873123	0.826698	0.0981508	0	0	0.152121	0.444181	0.181527	0	103.52
IGF2BP3	1.49294	1.08236	0.230777	0.0643807	0.676788	5.00214	0.88737	1.38104	1.38104	0.29645	0.0407669	2.03836	0.100714	0	0.303111	0.121488	0	0	0.680348	0	0.294616	0.0666211	0.326999	0.108389	0.0917728	0
RPS4Y1	582.278	404.283	439.805	0.411297	0.116114	0.0667939	4.7778	470.021	0.192393	0.116433	465.094	0.89464	334.807	1.59877	3.4259	0.465537	2.3429	1.24006	0.207776	0.393207	0.202975	0.314032	0	0.384274	0.0359439	352.772
PTTG2	0	0.390168	0	1.63352	3.02857	0.45126	0.43376	2.78162	0.694931	0.3813	0.877751	0	0.627479	0	0	0	0	0	0.939285	0	0	0.536432	0	0	0	0
RAB31	1.94426	5.13628	126.108	62.421	3.61039	47.374	109.315	10.9163	20.2837	9.01475	1.58064	61.2785	0.304894	0.852847	3.35088	4.29575	6.06449	2.52874	8.93842	1.15603	3.09598	0.0859256	22.3799	0.690369	1.21092	1.48359
PLEK2	0.995857	1.44548	0	0.747808	0.325596	0.0875082	2.55009	0.0186003	0.547215	3.29215	1.55374	0	7.86105	1.15551	0	0.448296	0	0	0	0.310583	0	0.112766	0	0.23008	0.0749721	0
EIF1AY	37.2076	35.9564	35.0598	0.116831	0	0	0	26.2177	0.0908139	0	32.1706	0.467369	50.4296	0	0.562708	0	0.761528	0	0.45223	0	0	0.149638	0	0.0779259	0	23.2607
ZFY	9.76947	3.59133	8.41612	0	0	0	0.016543	11.495	0	0	15.1462	0.348193	23.2429	0	0.346532	0	0	0	0	0	0	0.0428287	0	0	0	7.8114
SPOCK3	0	2.26408	1.46267	1.49071	0.1017	3.28261	0.0177003	0.0140645	0	0	0	4.00358	0	0	0	0.138008	0	0	0	0	0.646081	0	0	0	0	0.610043
PROM1	37.3117	4.73419	36.9458	0.103723	92.6744	1.05151	9.98344	120.901	25.4688	0.170986	0.0546127	0.59016	0.0496991	0	17.7664	0.612946	2.78036	0.654074	4.19927	0	0.208314	0.120475	1.12099	8.14314	0.0654832	0.217652
MICU3	0.542911	1.0263	5.13111	0	2.9009	2.19712	0.0783981	3.92567	2.18142	0	0	0	0.28519	0	0	0.137214	0	0	0	0.367293	0	0	0	0.151585	0	1.30533
ATP10A	0.310184	32.0027	1.74783	20.0671	0.944237	28.3065	6.72052	35.573	1.78992	4.56285	0.166438	13.8468	2.21165	0	1.82387	1.46918	2.01818	2.18142	1.66112	1.06767	0.485007	0.222723	0.78403	0.46085	0.351508	3.37189
CD96	39.8928	71.0831	127.026	0.461994	102.068	31.8933	120.789	72.5023	48.3613	65.3904	3.11136	9.39342	136.25	12.2722	22.5447	2.77668	0.63217	3.16157	14.6789	4.64938	1.01112	0.785741	1.26146	6.09778	1.06975	17.0648
UTY	11.2358	15.0341	14.4096	0	0	0	0.0210246	13.9275	0.0790853	0	41.388	0	53.8369	0	0.297808	0	0.568122	0.559871	0.0924541	0	0.182596	0.0450113	0	0	0	10.0327
CD34	5.54313	61.6167	355.18	48.641	5.30613	119.232	220.157	367.866	0.814174	51.2989	0.0663968	2.3708	0.795288	2.9529	5.48694	39.6473	8.38394	3.09785	0.234724	0.577328	0.773701	0.0449612	2.2252	0.768522	0.127948	1.23217
AC079907.1	0	11.2603	5.5544	0	7.4189	0	0	0	11.7997	27.5685	0	0	0	0	0	0	0	0	0	1.44412	0	0	0	0	0	0
AC104581.1	0	0	0	0	0	9.14734	0	5.6835	0	0	8.68142	0	16.0526	0	0	0	0	0	0	0	0	0	0	0	0	0
