# Supplementary material for: Differentiation block in acute myeloid leukemia regulated by intronic sequences of FTO
Source: iScience. 2023 Jul 11;26(8):107319. doi: 10.1016/j.isci.2023.107319 (PMC10393733; doi:10.1016/j.isci.2023.107319)
Supplement: Table S4. Oligonucleotide sequences, related to STAR Methods [file mmc5.xlsx]

## Sheet: Sheet1
Table S4. Oligonucleotide sequences. Related to STAR Methods.
Oligonucleotide sequences for lentiviral knockdown vectors.
FTO-lncAML KD1:
F: ccgggggaatggaagcaaaccaatactcgagtattggtttgcttccattccctttttg
R: aattcaaaaagggaatggaagcaaaccaatactcgagtattggtttgcttccattccc
FTO-lncAML KD2:
F: ccggagcccttcttctgactgctttctcgagaaagcagtcagaagaagggcttttttg
R: aattcaaaaaagcccttcttctgactgctttctcgagaaagcagtcagaagaagggct
IRX3 KD:
F: ccgggtttgtttgtccggttgatttctcgagaaatcaaccggacaaacaaactttttg
R: aattcaaaaagtttgtttgtccggttgatttctcgagaaatcaaccggacaaacaaac
Luciferase assay. Oligonucleotides used for the PCR amplification.
E1:
F: atatgggactcagatgttaaagg
R: cagagttaatctcccaggctc
E2:
F: aggagatgctgaaccaggcta
R: agcagatgctggaatattggt
E3-A:
F: gtttaattggactcaaactcgg
R: caaaaatcaatgtccaggatggcc
E3-B:
F: gtggaaggcatgccggcaaa
R: ttgatggatggggaggcagag
E3-C:
F: ttcctctcctacgtgtcctgttg
R: gggtttggtgcaaacaattgg
E4:
F: ctttgggaggctgaaacagga
R: tagggctgtaaccataagcccctg
Negative control (ACTB coding sequence):
F: ctcgtcatactcctgcttgct
R: cccagcacacttagccgtgtt
Primers used for quantitative PCR for the indicated genes.
IRX3:
F: aaaagttactcaagacagctt
R: ggatgaggagagagccgata
ACTB:
F: attggcaatgagcggttc
R: ggatgccacaggactccat
IRX5:
F: ggccctcggttatccatt
R: tctctgccaaagaccacagtt
FTO:
F: tctgacccccaaagatgatg
R: ctcggagaattagtttaggatatttca
FTO-lncAML:
F: caagactcatctgtcaagcc
R: cgaagcatcatccttttccc
CRNDE:
F: ggagtagagcccttggaggt
R: ggaggaaccccttagttcaga
RPGRIP1L:
F: ccagtggcacgctaggc
R: agttcctcacgactgacacg
HOXA9:
F: ccccatcgatcccaataa
R: caccgctttttccgagtg
MYC:
F: agtggaaaaccagcagcctc
R: ttctcctcctcgtcgcagta
GAPDH:
F: agccacatcgctcagacac
R: gcccaatacgaccaaatcc
U6:
F: ctcgcttcggcagcaca
R: aacgcttcacgaatttgcgt
ChIP-qPCR. Primers used for quantitative PCR.
Enhancer 1:
F: ttctgggaggttcaggacag
R: tgaggtgggcagatccac
Enhancer 2:
F: gggggcccttatttatctttt
R: ttctttcattgacgaaaagcag
Enhancer 3:
F: gtcctgttgcgtccctattc
R: ttgagaaggccattttcttga
Enhancer 4:
F: tctgttagctaaactgaggaacca
R: tgaggaagctgccaagactc
IRX3-promoter:
F: ggcctgcacccctctagt
R: tcccgcagctggtaagag
GAPDH-promoter:
F: gagtcaacgggtgagttcg
R: cccatacgactgcaaagacc
CRISPR Cas9 mediated deletion of enhancers. Guides used.
E1:
G1: auaugggacucagauguuaa
G2: ucucccgaaaccagagagcc
G3: uccugauugcauaauagaaa
G4: ccugauugcauaauagaaau
E2:
G1: ccuuuuuggucuucugaact
G2: gguauuguagugugcuuggc
G3: uacuucuaggagcuuaacgu
G4: gguacugguaauucuagaac
E3:
G1: uccaauuaaacuacaaugaa
G2: uuggacucaaacucggcaag
G3: auuguuugcaccaaacccaa
G4: gccaagggaaaucaagcccu
E4:
G1: gagcgaccaacagauucaac
G2: aaacuaucuuaugacuggua
G3: cuaaacgcccccaaacacua
G4: gcauguguaggaauaguagg
Control:
G1: uaauuugggaacagcccccu
G2: ugagacaggggguccccuag
G3: gccacagacucaaauguugg
G4: acagccucugggaaccacgc
CRISPR Cas9 mediated deletion of enhancers. Primers used for DNA amplification upon deletion.
Enhancer1:
F: gccatcatgagagatattgag
R: ttagcaacatttaccctttcc
Enhancer2:
F: gtaacatggccacaggcatcac
R: tcaaactcagaacccagggtca
Enhancer3:
F: ctggatcctgcttaatgagag
R: tctgaatcacttggcttagga
Enhancer4:
F: ctgtagatttaatgtagcccc
R: ggtcattgtttaatgcatctg
Control:
F: caatcagcaaagtatacatttat
R: ataaagaaaaacagaaataaggc
