# Supplementary material for: Differentiation block in acute myeloid leukemia regulated by intronic sequences of FTO
Source: iScience. 2023 Jul 11;26(8):107319. doi: 10.1016/j.isci.2023.107319 (PMC10393733; doi:10.1016/j.isci.2023.107319)
Supplement: Table S5. Gene sets, related to STAR Methods [file mmc6.xlsx]

## Sheet: Sheet1
Table S5. Gene sets. Related to STAR Methods.
HAY_BM_MATURING_MYELOID	HAY_BM_CD34_HSC	HALLMARK_MYC_TARGETS_v1	HOXAB_MEIS_PBX_GENES	Up in FAB M4 M5 versus M1	Up in FAB M1 versus M4 M5
ABCA1	ACOT11	ABCE1	HOXA1	AATBC	ABCA2
AHR	ADGRG6	ACP1	HOXA10	ADAP2	ADA
APOBEC3A	ARMCX1	AIMP2	HOXA11	AGTRAP	ADGRA3
ARF6	ATP1B1	AP3S1	HOXA13	ALOX5	AKR1C3
ARHGAP27	ATP2C1	APEX1	HOXA2	ALOX5AP	ALDH5A1
ARL4A	AVP	BUB3	HOXA3	AMICA1	ARHGAP5
ARRDC3	BAALC	C1QBP	HOXA4	ANXA2	ATP1B1
ARRDC4	BEX1	CAD	HOXA5	ANXA5	AUTS2
ASAH1	BEX2	CANX	HOXA6	APOBEC3A	B4GALT6
ATP2B1	BEX4	CBX3	HOXA7	AQP9	BAHCC1
ATP6V1F	BSPRY	CCNA2	HOXA9	ASGR2	BCL7A
ATP6V1G1	BST2	CCT2	HOXB1	AZU1	BCR
B3GNT5	BTF3	CCT3	HOXB13	BASP1	C1orf228
BACH1	C3orf80	CCT4	HOXB2	BCL2A1	C1QTNF4
BCL2A1	C9orf43	CCT5	HOXB3	BCL6	CASP6
BCL2L11	CALN1	CCT7	HOXB4	C10orf54	CBX2
BCL3	CASC10	CDC20	HOXB5	C1orf162	CD59
BHLHE40	CBX2	CDC45	HOXB6	C5AR1	CD7
BIRC2	CCDC171	CDK2	HOXB7	CAPN2	CDK6
BNIP3L	CCDC175	CDK4	HOXB8	CCL3	CEP70
C15orf39	CCDC42	CLNS1A	HOXB9	CCR1	CHST12
C15orf48	CCNB1IP1	CNBP	MEIS1	CCR2	CLIP2
C16orf72	CD164	COPS5	MEIS2	CD14	COL24A1
C9orf72	CD34	COX5A	MEIS3	CD163	CORO1B
CARD19	CDH7	CSTF2	PBX1	CD180	CPA3
CCL3L3	CHRM3	CTPS	PBX2	CD1D	CPXM1
CCR1	CLEC9A	CUL1	PBX3	CD36	CRNDE
CD300E	CRHBP	CYC1		CD4	CXXC5
CD4	CRYGD	DDX18		CD68	CYFIP2
CD86	CTSF	DDX21		CD86	CYTL1
CDC42	CYTL1	DEK		CD93	DBN1
CDKN1A	CYYR1	DHX15		CEBPD	DNTT
CDV3	DLK1	DUT		CECR1	EMID1
CEBPB	DPPA4	EEF1B2		CES1	ERG
CEBPD	DSG2	EIF1AX		CFD	FAM46C
CEP170	EBPL	EIF2S1		CFP	GAS6-AS1
CHMP1B	EEF2	EIF2S2		CHST15	GATA2
CLEC4A	EGFL7	EIF3B		CKAP4	GFI1B
CLEC7A	EHD2	EIF3D		CLEC4A	GPSM1
CNIH1	EID1	EIF3J		CLEC7A	GUCY1A3
CPEB4	EIF3D	EIF4A1		COTL1	HDGFRP3
CPVL	EIF3L	EIF4E		CR1	HSH2D
CRIP1	ELMO1	EIF4G2		CRISPLD2	IGLL1
CRTAP	EMCN	EIF4H		CST3	IKZF2
CTNNB1	FAM133A	EPRS		CSTA	ITGA6
CTSB	FBXW9	ERH		CTSH	ITM2A
CTSS	FERMT1	ETF1		CTSS	JUP
DDIT3	FGD5	EXOSC7		CX3CR1	KIAA0125
DDX3X	GCSAML	FAM120A		CYBB	KLF3-AS1
DPYSL2	GNAI1	FBL		DOK2	LINC01215
DSE	GSTM5	G3BP1		ECRP	LOC100505501
DUSP6	GUCY1A3	GLO1		FAM198B	MAP1A
EMP3	HINT1	GNB2L1		FBP1	MEGF6
EP300	HIST3H2A	GNL3		FCAR	MEX3B
EPB41L3	HLF	GOT2		FCER1G	MLLT11
ETF1	HMGA2	GSPT1		FCGR1A	MMP2
EVI2A	HOXA10	H2AFZ		FCGR1B	MRPS31P5
EVI2B	HOXA3	HDAC2		FCGR2A	MSI2
FAM49A	HOXA6	HDDC2		FCGR2C	MYCN
FAM91A1	HOXA7	HDGF		FCGRT	NEGR1
FCGR1A	HOXA9	HNRNPA1		FCN1	NGFRAP1
FCGR1B	HOXB3	HNRNPA2B1		FGD2	NPDC1
FCGR2A	HOXB5	HNRNPA3		FGD4	PROM1
FCGRT	HOXB6	HNRNPC		FGL2	RHOH
FOLR2	HSD17B14	HNRNPD		FGR	SEPP1
FOXO3	HTR1F	HNRNPR		FPR1	SHANK3
FTL	IL18	HNRNPU		G0S2	SMIM24
FUOM	ITGA9	HPRT1		GRN	SOX4
G0S2	KRT18	HSP90AB1		HCK	SSBP2
GAB2	KRT8	HSPD1		HK3	TCF3
GABARAPL1	LAPTM4B	HSPE1		HLA-DQB1	TESPA1
GLUL	MECOM	IARS		HMOX1	TFDP2
GNA13	MFAP2	IFRD1		HVCN1	TFPI
GPCPD1	MPDZ	ILF2		IER3	TOX
GPX4	MSRB3	IMPDH2		IFI30	TPM4
GRB2	MYCT1	KARS		IGF2R	TRAF5
GRINA	NACA	KPNA2		IGSF6	TRAT1
H3F3B	NAP1L3	KPNB1		IL10RA	TRBV27
HBEGF	NKAIN2	LDHA		IL13RA1	TRIM73
HCAR3	NKX2-3	LSM2		IL17RA	TSC22D1
HIF1A	NPDC1	LSM7		IL1RN	TSPAN13
HK2	NPM2	MAD2L1		IRF8	WASF1
HMOX1	NPR3	MCM2		ITGAM	ZBED3
HPSE	NRIP1	MCM4		KCTD12	ZBTB20
HSD17B11	NYNRIN	MCM5		KLF4	ZBTB8A
ICAM1	OBSL1	MCM6		KYNU	ZHX2
ICOSLG	PCBD1	MCM7		LGALS2	ZNF439
ID1	PCDH17	MRPL23		LGALS3	ZNF493
IER3	PLOD2	MRPL9		LILRA1	ZNF711
IER5	PRKG2	MRPS18B		LILRA2	ZNF827
IER5L	PROM1	MYC		LILRA6	ZNRF1
IFI30	RACK1	NAP1L1		LILRB1
IFI6	RASSF9	NCBP1		LILRB2
IFITM10	RBPMS	NCBP2		LRRC25
IFNGR2	ROBO4	NDUFAB1		LY86
IL10RA	RPL15	NHP2		LYZ
IL13RA1	RPL26	NME1		MAFB
IL1B	RPS24	NOLC1		MARCKS
IRF2BP2	RPS9	NOP16		MCEMP1
ITM2B	RSL1D1	NOP56		MEGF9
JARID2	SAMD13	NPM1		MNDA
KDM6B	SLC1A6	ODC1		MPEG1
KLF10	SLC8A3	ORC2		MS4A4A
KLF11	SPOCK3	PA2G4		MS4A6A
LACTB	SULT1C4	PABPC1		MS4A7
LCP2	SYPL1	PABPC4		MTMR11
LGALS2	TAF1D	PCBP1		MYOF
LGALS3	TAOK3	PCNA		NACC2
LIPA	TCEAL2	PGK1		NAPSB
MAFB	TCEAL4	PHB		NCF1
MAP3K2	TCEAL7	PHB2		NCF2
MAP3K8	TCTEX1D1	POLD2		NID1
MAPK6	TMEM136	POLE3		NLRP12
MARCO	TMEM163	PPIA		NOD2
METRNL	TMEM92	PPM1G		NRGN
MGAT1	UCHL1	PRDX3		P2RY13
MXI1	ZBTB8A	PRDX4		PADI2
MYO9B	ZNF521	PRPF31		PILRA
NAMPT		PRPS2		PLBD1
NFKBIA		PSMA1		PTAFR
NINJ1		PSMA2		PTPRJ
NLRP3		PSMA4		RAB31
NOTCH2		PSMA6		RASSF4
NPC2		PSMA7		RBM47
NUMB		PSMB2		RHOU
ODF3B		PSMB3		RNASE2
PCBP1		PSMC4		RNASE6
PCBP2		PSMC6		S100A11
PEA15		PSMD1		S100A12
PELI1		PSMD14		S100A6
PFDN5		PSMD3		S100A8
PFKFB3		PSMD7		S100A9
PHLDA2		PSMD8		SAMHD1
PICALM		PTGES3		SCPEP1
PID1		PWP1		SERPINA1
PLEKHB2		RAD23B		SERPINB2
PLEKHO2		RAN		SGMS2
PLIN2		RANBP1		SIRPA
PLSCR1		RFC4		SIRPB1
PPP1CB		RNPS1		SLC11A1
PPT1		RPL14		SLC15A3
PRCP		RPL18		SLC7A7
PRKAG2		RPL22		SORT1
PTP4A1		RPL34		SPIDR
PTP4A2		RPL6		STX11
RAB1A		RPLP0		SULF2
RAB20		RPS10		TGFBI
RAC1		RPS2		TLR4
RAP2B		RPS3		TLR8
RBPJ		RPS5		TMEM176B
RELT		RPS6		TNFRSF1B
RHOA		RRM1		TNFSF10
RHOQ		RRP9		TNFSF13B
RIOK3		RSL1D1		TREM1
RIPK2		RUVBL2		TYMP
RIT1		SERBP1		VCAN
RNF141		SET		VNN2
RNF145		SF3A1
RNF19B		SF3B3
RTN1		SLC25A3
SAT2		SMARCC1
SCO2		SNRPA
SEC11A		SNRPA1
SECTM1		SNRPB2
SERTAD2		SNRPD1
SGK1		SNRPD2
SH2B3		SNRPD3
SH3BP2		SNRPG
SHTN1		SRM
SLC16A6		SRPK1
SLC30A1		SRSF1
SLC43A2		SRSF2
SLC6A6		SRSF3
SLC8A1		SRSF7
SUSD6		SSB
TAX1BP1		SSBP1
THBD		STARD7
TLE3		SYNCRIP
TMEM127		TARDBP
TMEM219		TCP1
TMEM70		TFDP1
TNFAIP2		TOMM70A
TRMT1		TRA2B
TXNIP		TRIM28
UBA52		TUFM
UBE2D3		TXNL4A
UBE2R2		TYMS
UPP1		U2AF1
USP12		UBA2
USP3		UBE2E1
VAMP3		UBE2L3
VEGFA		USP1
VMP1		VBP1
ZDHHC1		VDAC1
ZEB2		VDAC3
ZFHX3		XPO1
ZFP36L1		XPOT
ZFYVE16		XRCC6
ZMIZ1		YWHAE
ZNF385A		YWHAQ
